# Supplementary material for: tert-Butyl 2-sulfanylidene-2,3-dihydro-1H-imidazole-1-carboxyl­ate
Source: Acta Crystallogr Sect E Struct Rep Online. 2012 Jun 27;68(Pt 7):o2208. doi: 10.1107/S1600536812027924 (PMC3394004; doi:10.1107/S1600536812027924)
Supplement: Supplementary file 1 [file e-68-o2208-sup1.cif]

##############################################################################
#                                                                            #
# This CIF contains the data in a paper accepted for publication in          #
# Acta Crystallographica Section E. It conforms to the requirements of       #
# Notes for Authors for Acta Crystallographica Section E, and has been       #
# peer reviewed under the auspices of the IUCr Commission on Journals.       #
#                                                                            #
# Full details of the Crystallographic Information File format               #
# are given in the paper "The Crystallographic Information File (CIF):       #
# a New Standard Archive File for Crystallography" by S. R. Hall, F. H.      #
# Allen and I. D. Brown [Acta Cryst. (1991), A47, 655-685].                  #
#                                                                            #
# The current version of the core CIF dictionary is obtainable from          #
# ftp://ftp.iucr.org/pub/cif_core.dic.                                       #
#                                                                            #
# Software is freely available for graphical display of the structure(s)     #
# in this CIF. For information consult the CIF software page                 #
# http://www.iucr.org/resources/cif/software.                                #
#                                                                            #
# This file may be used for bona fide research purposes within the           #
# scientific community so long as proper attribution is given to the journal # 
# article from which it was obtained.                                        #
#                                                                            #
##############################################################################
data_I
_audit_creation_method     SHELXL-97
_chemical_name_systematic
;
<i>tert</i>-Butyl 2-sulfanylidene-2,3-dihydro-1<i>H</i>-imidazole-1-carboxylate
;
_chemical_name_common     ?
_chemical_formula_moiety     'C8 H12 N2 O2 S'
_chemical_formula_sum     'C8 H12 N2 O2 S'
_chemical_formula_iupac     'C8 H12 N2 O2 S'
_chemical_formula_weight     200.26
_chemical_melting_point     439
_symmetry_cell_setting     monoclinic
_symmetry_space_group_name_H-M     'P 21/c'
_symmetry_space_group_name_Hall     '-P 2ybc'
loop_
    _symmetry_equiv_pos_as_xyz
    'x, y, z'
    '-x, y+1/2, -z+1/2'
    '-x, -y, -z'
    'x, -y-1/2, z-1/2'
_cell_length_a     6.8316(3)
_cell_length_b     8.8893(5)
_cell_length_c     17.5458(15)
_cell_angle_alpha     90.00
_cell_angle_beta     90.789(6)
_cell_angle_gamma     90.00
_cell_volume     1065.42(12)
_cell_formula_units_Z     4
_cell_measurement_reflns_used     1507
_cell_measurement_theta_min     2.9760
_cell_measurement_theta_max     29.1657
_cell_measurement_temperature     293(2)
_cell_special_details     -
_exptl_crystal_description     parallelpiped
_exptl_crystal_colour     colourless
_exptl_crystal_size_max     0.60
_exptl_crystal_size_mid     0.50
_exptl_crystal_size_min     0.35
_exptl_crystal_density_diffrn     1.248
_exptl_crystal_density_meas     ?
_exptl_crystal_density_method     'not measured'
_exptl_crystal_F_000     424
_exptl_absorpt_coefficient_mu     0.276
_exptl_absorpt_correction_type     multi-scan
_exptl_absorpt_process_details
;
(CrysAlis PRO; Agilent, 2011)
;
_exptl_absorpt_correction_T_min     0.85889
_exptl_absorpt_correction_T_max     1.00000
_exptl_special_details
;
Absorption correction: CrysAlisPro, Agilent Technologies,
Version 1.171.35.19 (release 27-10-2011 CrysAlis171 .NET)
(compiled Oct 27 2011,15:02:11)
Empirical absorption correction using spherical harmonics,
implemented in SCALE3 ABSPACK scaling algorithm.
;
_diffrn_ambient_temperature     293(2)
_diffrn_radiation_type     MoK\a
_diffrn_radiation_wavelength     0.71073
_diffrn_radiation_source     'fine-focus sealed tube'
_diffrn_radiation_monochromator     graphite
_diffrn_measurement_device_type     'Agilent Xcalibur Sapphire3 Gemini'
_diffrn_measurement_method     '\w scans'
_diffrn_detector_area_resol_mean     16.0690
_diffrn_reflns_number     4722
_diffrn_reflns_av_R_equivalents     0.0472
_diffrn_reflns_av_sigmaI/netI     0.0602
_diffrn_reflns_theta_min     2.98
_diffrn_reflns_theta_max     29.23
_diffrn_reflns_theta_full     26.00
_diffrn_measured_fraction_theta_max     0.851
_diffrn_measured_fraction_theta_full     0.999
_diffrn_reflns_limit_h_min     -9
_diffrn_reflns_limit_h_max     9
_diffrn_reflns_limit_k_min     -11
_diffrn_reflns_limit_k_max     11
_diffrn_reflns_limit_l_min     -23
_diffrn_reflns_limit_l_max     21
_refine_special_details
;
Refinement of <i>F</i>^2^ against ALL reflections. The weighted <i>R</i>-factor
<i>wR</i> and goodness of fit <i>S</i> are based on <i>F</i>^2^, conventional
<i>R</i>-factors <i>R</i> are based on <i>F</i>, with <i>F</i> set to zero for
negative <i>F</i>^2^. The threshold expression of <i>F</i>^2^ >
\s(<i>F</i>^2^) is used only for calculating <i>R</i>-factors(gt) <i>etc</i>.
and is not relevant to the choice of reflections for refinement.
<i>R</i>-factors based on <i>F</i>^2^ are statistically about twice as large
as those based on <i>F</i>, and <i>R</i>- factors based on ALL data will be
even larger.
;
_reflns_number_total     2472
_reflns_number_gt     1808
_reflns_threshold_expression     I>2\s(I)
_refine_ls_structure_factor_coef     Fsqd
_refine_ls_matrix_type     full
_refine_ls_R_factor_all     0.0894
_refine_ls_R_factor_gt     0.0699
_refine_ls_wR_factor_gt     0.1904
_refine_ls_wR_factor_ref     0.2127
_refine_ls_goodness_of_fit_ref     1.087
_refine_ls_restrained_S_all     1.087
_refine_ls_number_reflns     2472
_refine_ls_number_parameters     118
_refine_ls_number_restraints     0
_refine_ls_number_constraints     ?
_refine_ls_hydrogen_treatment     constr
_refine_ls_weighting_scheme     calc
_refine_ls_weighting_details
         'calc w=1/[\s^2^(Fo^2^)+(0.1200P)^2^+0.0000P] where P=(Fo^2^+2Fc^2^)/3'
_atom_sites_solution_hydrogens     geom
_atom_sites_solution_primary     direct
_atom_sites_solution_secondary     difmap
_refine_ls_shift/su_max     0.000
_refine_ls_shift/su_mean     0.000
_refine_diff_density_max     0.373
_refine_diff_density_min     -0.668
_refine_ls_extinction_method     none
_refine_ls_extinction_coef     ?
loop_
    _atom_type_symbol
    _atom_type_description
    _atom_type_scat_dispersion_real
    _atom_type_scat_dispersion_imag
    _atom_type_scat_source
    'C' 'C' 0.0033 0.0016
                         'International Tables Vol C Tables 4.2.6.8 and 6.1.1.4'
    'H' 'H' 0.0000 0.0000
                         'International Tables Vol C Tables 4.2.6.8 and 6.1.1.4'
    'N' 'N' 0.0061 0.0033
                         'International Tables Vol C Tables 4.2.6.8 and 6.1.1.4'
    'O' 'O' 0.0106 0.0060
                         'International Tables Vol C Tables 4.2.6.8 and 6.1.1.4'
    'S' 'S' 0.1246 0.1234
                         'International Tables Vol C Tables 4.2.6.8 and 6.1.1.4'
_computing_data_collection     'CrysAlis PRO (Agilent, 2011)'
_computing_cell_refinement     'CrysAlis PRO (Agilent, 2011)'
_computing_data_reduction     'CrysAlis PRO (Agilent, 2011)'
_computing_structure_solution     'SHELXS97 (Sheldrick, 2008)'
_computing_structure_refinement     'SHELXL97 (Sheldrick, 2008)'
_computing_molecular_graphics     'SHELXTL (Sheldrick, 2008)'
_computing_publication_material     'SHELXL97 (Sheldrick, 2008)'
loop_
    _atom_site_type_symbol
    _atom_site_label
    _atom_site_fract_x
    _atom_site_fract_y
    _atom_site_fract_z
    _atom_site_U_iso_or_equiv
    _atom_site_adp_type
    _atom_site_calc_flag
    _atom_site_refinement_flags
    _atom_site_occupancy
    _atom_site_symmetry_multiplicity
    _atom_site_disorder_assembly
    _atom_site_disorder_group
    S S 0.27124(9) 0.62848(7) 0.03744(6) 0.0726(4) Uani d . 1 1 . .
    O O1 0.3738(3) 0.9165(2) 0.12448(15) 0.0823(8) Uani d . 1 1 . .
    O O2 0.1365(3) 1.08602(18) 0.14513(10) 0.0541(5) Uani d . 1 1 . .
    N N1 -0.1123(3) 0.6966(2) 0.03370(11) 0.0468(5) Uani d . 1 1 . .
    H H1A -0.1457 0.6126 0.0129 0.056 Uiso calc R 1 1 . .
    N N2 0.0567(3) 0.87696(19) 0.08377(11) 0.0389(5) Uani d . 1 1 . .
    C C1 0.0732(3) 0.7337(2) 0.05224(13) 0.0415(5) Uani d . 1 1 . .
    C C2 -0.2421(3) 0.8086(3) 0.05181(14) 0.0508(6) Uani d . 1 1 . .
    H H2A -0.3770 0.8061 0.0440 0.061 Uiso calc R 1 1 . .
    C C3 -0.1412(3) 0.9201(3) 0.08217(13) 0.0472(6) Uani d . 1 1 . .
    H H3A -0.1916 1.0109 0.0994 0.057 Uiso calc R 1 1 . .
    C C4 0.2096(3) 0.9595(3) 0.11969(14) 0.0469(6) Uani d . 1 1 . .
    C C5 0.2572(4) 1.1899(3) 0.19323(15) 0.0587(7) Uani d . 1 1 . .
    C C6 0.1128(6) 1.3169(4) 0.2072(2) 0.0962(12) Uani d . 1 1 . .
    H H6A 0.0046 1.2795 0.2360 0.144 Uiso calc R 1 1 . .
    H H6B 0.0656 1.3553 0.1592 0.144 Uiso calc R 1 1 . .
    H H6C 0.1769 1.3960 0.2352 0.144 Uiso calc R 1 1 . .
    C C7 0.4278(5) 1.2477(4) 0.1471(2) 0.0896(11) Uani d . 1 1 . .
    H H7A 0.5177 1.1669 0.1379 0.134 Uiso calc R 1 1 . .
    H H7B 0.4935 1.3264 0.1748 0.134 Uiso calc R 1 1 . .
    H H7C 0.3800 1.2865 0.0992 0.134 Uiso calc R 1 1 . .
    C C8 0.3180(8) 1.1119(4) 0.2653(2) 0.1084(15) Uani d . 1 1 . .
    H H8A 0.4083 1.0327 0.2538 0.163 Uiso calc R 1 1 . .
    H H8B 0.2047 1.0702 0.2893 0.163 Uiso calc R 1 1 . .
    H H8C 0.3798 1.1829 0.2992 0.163 Uiso calc R 1 1 . .
loop_
    _atom_site_aniso_label
    _atom_site_aniso_U_11
    _atom_site_aniso_U_22
    _atom_site_aniso_U_33
    _atom_site_aniso_U_12
    _atom_site_aniso_U_13
    _atom_site_aniso_U_23
    S 0.0365(4) 0.0442(5) 0.1370(8) -0.0011(3) 0.0015(4) -0.0349(4)
    O1 0.0419(11) 0.0628(12) 0.142(2) 0.0071(9) -0.0166(12) -0.0510(13)
    O2 0.0475(10) 0.0450(9) 0.0696(11) 0.0052(8) -0.0040(8) -0.0234(8)
    N1 0.0350(10) 0.0458(11) 0.0598(11) -0.0064(9) 0.0021(8) -0.0122(9)
    N2 0.0304(9) 0.0365(9) 0.0501(10) 0.0008(7) 0.0051(7) -0.0070(8)
    C1 0.0348(12) 0.0363(11) 0.0535(12) -0.0065(9) 0.0045(9) -0.0055(10)
    C2 0.0310(11) 0.0640(16) 0.0574(14) 0.0018(11) 0.0019(10) -0.0141(12)
    C3 0.0346(12) 0.0546(14) 0.0525(13) 0.0079(10) 0.0028(9) -0.0103(11)
    C4 0.0383(12) 0.0404(12) 0.0622(14) 0.0022(10) 0.0011(10) -0.0125(11)
    C5 0.0710(18) 0.0431(13) 0.0619(15) -0.0010(13) -0.0053(13) -0.0206(12)
    C6 0.104(3) 0.0696(19) 0.115(3) 0.014(2) -0.003(2) -0.048(2)
    C7 0.090(2) 0.0680(19) 0.111(3) -0.0256(19) 0.000(2) -0.029(2)
    C8 0.167(5) 0.082(3) 0.075(2) 0.001(2) -0.038(2) -0.0115(19)
_geom_special_details
;
All e.s.d.'s (except the e.s.d. in the dihedral angle between two l.s. planes)
are estimated using the full covariance matrix. The cell e.s.d.'s are taken
into account individually in the estimation of e.s.d.'s in distances, angles
and torsion angles; correlations between e.s.d.'s in cell parameters are only
used when they are defined by crystal symmetry. An approximate (isotropic)
treatment of cell e.s.d.'s is used for estimating e.s.d.'s involving l.s.
planes.
;
loop_
    _geom_bond_atom_site_label_1
    _geom_bond_atom_site_label_2
    _geom_bond_site_symmetry_2
    _geom_bond_distance
    _geom_bond_publ_flag
    S C1 . 1.668(2) ?
    O1 C4 . 1.186(3) ?
    O2 C4 . 1.312(3) ?
    O2 C5 . 1.492(3) ?
    N1 C1 . 1.345(3) ?
    N1 C2 . 1.374(3) ?
    N1 H1A . 0.8600 ?
    N2 C1 . 1.394(3) ?
    N2 C3 . 1.405(3) ?
    N2 C4 . 1.417(3) ?
    C2 C3 . 1.316(3) ?
    C2 H2A . 0.9300 ?
    C3 H3A . 0.9300 ?
    C5 C8 . 1.496(5) ?
    C5 C7 . 1.518(4) ?
    C5 C6 . 1.521(4) ?
    C6 H6A . 0.9600 ?
    C6 H6B . 0.9600 ?
    C6 H6C . 0.9600 ?
    C7 H7A . 0.9600 ?
    C7 H7B . 0.9600 ?
    C7 H7C . 0.9600 ?
    C8 H8A . 0.9600 ?
    C8 H8B . 0.9600 ?
    C8 H8C . 0.9600 ?
loop_
    _geom_angle_atom_site_label_1
    _geom_angle_atom_site_label_2
    _geom_angle_atom_site_label_3
    _geom_angle_site_symmetry_1
    _geom_angle_site_symmetry_3
    _geom_angle
    _geom_angle_publ_flag
    C4 O2 C5 . . 120.9(2) ?
    C1 N1 C2 . . 112.04(19) ?
    C1 N1 H1A . . 124.0 ?
    C2 N1 H1A . . 124.0 ?
    C1 N2 C3 . . 108.91(18) ?
    C1 N2 C4 . . 125.90(19) ?
    C3 N2 C4 . . 124.82(19) ?
    N1 C1 N2 . . 103.84(18) ?
    N1 C1 S . . 126.03(17) ?
    N2 C1 S . . 130.11(16) ?
    C3 C2 N1 . . 107.6(2) ?
    C3 C2 H2A . . 126.2 ?
    N1 C2 H2A . . 126.2 ?
    C2 C3 N2 . . 107.6(2) ?
    C2 C3 H3A . . 126.2 ?
    N2 C3 H3A . . 126.2 ?
    O1 C4 O2 . . 128.0(2) ?
    O1 C4 N2 . . 123.7(2) ?
    O2 C4 N2 . . 108.25(19) ?
    O2 C5 C8 . . 109.7(2) ?
    O2 C5 C7 . . 109.3(2) ?
    C8 C5 C7 . . 113.7(3) ?
    O2 C5 C6 . . 101.3(2) ?
    C8 C5 C6 . . 112.4(3) ?
    C7 C5 C6 . . 109.8(3) ?
    C5 C6 H6A . . 109.5 ?
    C5 C6 H6B . . 109.5 ?
    H6A C6 H6B . . 109.5 ?
    C5 C6 H6C . . 109.5 ?
    H6A C6 H6C . . 109.5 ?
    H6B C6 H6C . . 109.5 ?
    C5 C7 H7A . . 109.5 ?
    C5 C7 H7B . . 109.5 ?
    H7A C7 H7B . . 109.5 ?
    C5 C7 H7C . . 109.5 ?
    H7A C7 H7C . . 109.5 ?
    H7B C7 H7C . . 109.5 ?
    C5 C8 H8A . . 109.5 ?
    C5 C8 H8B . . 109.5 ?
    H8A C8 H8B . . 109.5 ?
    C5 C8 H8C . . 109.5 ?
    H8A C8 H8C . . 109.5 ?
    H8B C8 H8C . . 109.5 ?
loop_
    _geom_hbond_atom_site_label_D
    _geom_hbond_atom_site_label_H
    _geom_hbond_atom_site_label_A
    _geom_hbond_site_symmetry_A
    _geom_hbond_distance_DH
    _geom_hbond_distance_HA
    _geom_hbond_distance_DA
    _geom_hbond_angle_DHA
    N1 H1A S 3_565 0.86 2.47 3.324(2) 173.9
data_global
_journal_date_recd_electronic     2012-06-11
_journal_date_accepted     2012-06-20
_journal_name_full     'Acta Crystallographica, Section E'
_journal_year     2012
_journal_volume     68
_journal_issue      7
_journal_page_first     o2208
_journal_page_last     o2208
_journal_paper_category     QO
_journal_paper_doi     10.1107/S1600536812027924
_journal_coeditor_code     LH5490
_publ_contact_author_name     'Ming-Jen Chen'
_publ_contact_author_address
;
Department of Applied Cosmetology and Graduate Institute of Cosmetic Science,
Hungkuang University, Taichung 433, Taiwan
;
_publ_contact_author_email     mjchen@sunrise.hk.edu.tw
_publ_contact_author_fax     '886-4-26321046'
_publ_contact_author_phone     '886-4-26318652 ext. 5331'
_publ_section_title
;
<i>tert</i>-Butyl 2-sulfanylidene-2,3-dihydro-1<i>H</i>-imidazole-1-carboxylate
;
loop_
    _publ_author_name
    _publ_author_footnote
    _publ_author_address
    'Lee, Pei-Chi' .
;
Department of Applied Cosmetology and Graduate Institute of Cosmetic Science,
Hungkuang University, Taichung 433, Taiwan
;
    'Guo, Yi-Cin' .
;
Department of Applied Cosmetology and Graduate Institute of Cosmetic Science,
Hungkuang University, Taichung 433, Taiwan
;
    'Huang, Bor-Hunn' .
;
Department of Chemistry, National Chung Hsing University, Taichung 402, Taiwan
;
    'Chen, Ming-Jen' .
;
Department of Applied Cosmetology and Graduate Institute of Cosmetic Science,
Hungkuang University, Taichung 433, Taiwan
;
