# Supplementary material for: tert-Butyl 2-sulfanylidene-2,3-dihydro-1H-imidazole-1-carboxyl­ate
Source: Acta Crystallogr Sect E Struct Rep Online. 2012 Jun 27;68(Pt 7):o2208. doi: 10.1107/S1600536812027924 (PMC3394004; doi:10.1107/S1600536812027924)
Supplement: Supplementary file 2 [file e-68-o2208-Isup2.hkl]

# 
# h,k,l, Fc-squared, Fo-squared, sigma(Fo-squared) and status flag 
# 
data_I
_shelx_title ' mjc13 in P2(1)/c' 
_shelx_refln_list_code          4 
_shelx_F_calc_maximum      137.54 
_exptl_crystal_F_000       424.00 
_reflns_d_resolution_high  0.7277 
 
loop_ 
 _symmetry_equiv_pos_as_xyz 
 'x, y, z' 
 '-x, y+1/2, -z+1/2' 
 '-x, -y, -z' 
 'x, -y-1/2, z-1/2' 
 
_cell_length_a     6.8316 
_cell_length_b     8.8893 
_cell_length_c    17.5458 
_cell_angle_alpha  90.000 
_cell_angle_beta   90.789 
_cell_angle_gamma  90.000 
 
_shelx_F_squared_multiplier     1.000 
 
loop_ 
 _refln_index_h 
 _refln_index_k 
 _refln_index_l 
 _refln_F_squared_calc 
 _refln_F_squared_meas 
 _refln_F_squared_sigma 
 _refln_observed_status 
   1   0   0     3224.95     2989.21     57.64 o 
   2   0   0     4156.27      797.72     21.14 o 
   3   0   0       49.84       89.62      5.58 o 
   4   0   0       45.86       51.92      2.74 o 
   5   0   0      393.73      336.37     14.97 o 
   6   0   0      623.23      634.98     18.45 o 
   7   0   0       38.21       31.44      4.99 o 
   8   0   0      101.47       98.86     10.11 o 
   1   1   0     1958.54     1390.23    197.33 o 
   2   1   0      779.57      823.71     11.01 o 
   3   1   0      305.83      273.63      8.83 o 
   4   1   0      727.93      786.10     34.22 o 
   5   1   0      363.50      388.03      9.83 o 
   6   1   0       83.31       85.05      4.11 o 
   7   1   0       13.09        6.19      1.63 o 
   8   1   0       27.26       26.41      4.17 o 
   0   2   0     2063.95     1635.21    136.08 o 
   1   2   0       79.53       75.40      2.12 o 
   2   2   0      309.32      268.64     13.13 o 
   3   2   0       39.16       35.00      2.01 o 
   4   2   0       70.08       93.21      3.91 o 
   5   2   0      156.36      185.96      9.39 o 
   6   2   0      200.66      230.99     11.09 o 
   7   2   0        0.49        2.89      3.54 o 
   8   2   0        0.01        0.19      1.29 o 
   9   2   0        0.20       -0.79      2.36 o 
   1   3   0     1354.97     1238.06     16.72 o 
   2   3   0     2040.22     2601.43    136.54 o 
   3   3   0      294.07      328.84     11.33 o 
   4   3   0       39.81       29.12      3.08 o 
   5   3   0      493.56      443.46     14.54 o 
   6   3   0       33.41       29.12      2.56 o 
   7   3   0       53.54       60.26      9.32 o 
   8   3   0        3.46        0.92      2.30 o 
   0   4   0     2718.14     2488.88     45.03 o 
   1   4   0       32.52       43.70      1.91 o 
   2   4   0      987.02     1106.13     42.08 o 
   3   4   0      246.70      223.53      5.56 o 
   4   4   0      102.53      107.82      7.12 o 
   5   4   0      166.34      163.95      5.73 o 
   6   4   0       14.06       15.63      4.99 o 
   7   4   0       97.40       98.34     12.21 o 
   8   4   0       24.97       43.46      9.06 o 
   1   5   0      109.18       99.98      6.45 o 
   2   5   0       11.94       11.86      0.98 o 
   3   5   0       48.89       40.12      2.01 o 
   4   5   0       39.68       44.48      4.72 o 
   5   5   0       51.32       52.23      5.02 o 
   6   5   0      168.68      176.64     25.54 o 
   7   5   0        5.24        3.54      1.71 o 
   0   6   0      312.82      275.72     26.72 o 
   1   6   0        0.03        1.10      1.00 o 
   2   6   0       98.71      108.69      3.33 o 
   3   6   0        3.15        0.51      1.38 o 
   4   6   0      280.81      275.97     14.38 o 
   5   6   0        4.21        7.82      4.33 o 
   6   6   0       16.11       16.57      4.86 o 
   7   6   0        0.39       -0.75      1.77 o 
   1   7   0      208.23      173.52      6.88 o 
   2   7   0        5.59        4.25      0.86 o 
   3   7   0        5.48        3.83      1.14 o 
   4   7   0      293.84      278.71     19.50 o 
   5   7   0      136.00      140.69      9.23 o 
   6   7   0        3.83        2.24      1.31 o 
   7   7   0       28.31       34.14      6.83 o 
   0   8   0       43.08       40.90      3.86 o 
   1   8   0       11.83       10.17      1.26 o 
   2   8   0        3.95        1.70      1.01 o 
   3   8   0      146.22      166.98     21.73 o 
   4   8   0      133.22      135.74      9.19 o 
   5   8   0       18.64       17.87      3.53 o 
   6   8   0       19.89       18.95      3.85 o 
   7   8   0        3.01        2.89      2.63 o 
   1   9   0      483.84      537.90     16.87 o 
   2   9   0      191.27      199.41     10.59 o 
   3   9   0       40.10       47.59      5.33 o 
   4   9   0       33.80       38.30      5.71 o 
   5   9   0       43.33       47.73      6.08 o 
   0  10   0       12.29       13.13      4.20 o 
   1  10   0        5.68        4.95      1.89 o 
   2  10   0        1.21        3.80      1.82 o 
   3  10   0        1.88        2.14      3.68 o 
   4  10   0       13.20       13.79      4.07 o 
   1  11   0        5.85       10.24      3.94 o 
  -8   1   1       13.27       14.87      3.19 o 
  -7   1   1       70.55       65.23      4.58 o 
  -6   1   1      253.04      257.23     13.19 o 
  -5   1   1      132.83      122.63      6.69 o 
  -4   1   1      596.53      559.52     21.53 o 
  -3   1   1       27.67       22.87      1.42 o 
  -2   1   1       50.89       50.57      1.78 o 
  -1   1   1     3399.78     2862.71    149.28 o 
   1   1   1      440.56      448.51      8.37 o 
   2   1   1      640.50      746.94     39.32 o 
   3   1   1      718.65      793.51     18.18 o 
   4   1   1      489.34      473.06     12.49 o 
   5   1   1      444.79      411.67     10.56 o 
   6   1   1        1.41        2.49      1.10 o 
   7   1   1       90.29       92.32      7.29 o 
   8   1   1        0.94        1.58      1.97 o 
  -9   2   1       23.15       27.05      6.17 o 
  -8   2   1       64.05       78.02     21.53 o 
  -7   2   1      267.82      230.15     18.38 o 
  -6   2   1      368.68      366.16     19.87 o 
  -5   2   1      499.28      605.22     15.26 o 
  -4   2   1       67.81      110.91      7.58 o 
  -3   2   1     2373.32     2247.12     35.81 o 
  -2   2   1      544.76      565.02      8.15 o 
  -1   2   1     3295.36     2897.84    209.93 o 
   0   2   1       24.96       43.22      1.48 o 
   1   2   1     1034.40     1042.20     28.37 o 
   2   2   1      751.20      648.87     11.22 o 
   3   2   1     2831.60     3026.47     31.23 o 
   4   2   1      117.26       94.57      4.93 o 
   5   2   1        5.19        6.45      2.19 o 
   6   2   1      490.52      448.53     14.78 o 
   7   2   1        0.87        0.05      1.84 o 
   8   2   1      128.14      135.50      9.79 o 
   9   2   1       22.94       23.24      6.43 o 
  -8   3   1       10.60       14.05      4.99 o 
  -7   3   1       32.50       36.50      7.35 o 
  -6   3   1       45.87       41.55      5.12 o 
  -5   3   1      151.63      146.20      9.09 o 
  -4   3   1       13.01       21.40      2.75 o 
  -3   3   1       16.13       24.40      1.52 o 
  -2   3   1      187.68      181.39      4.73 o 
  -1   3   1      110.38      126.97      2.93 o 
   0   3   1     1540.22     1593.01     22.23 o 
   1   3   1       11.21       11.75      0.83 o 
   2   3   1      880.65      889.53     22.02 o 
   3   3   1        1.43        1.44      0.34 o 
   4   3   1       28.73       27.29      2.11 o 
   5   3   1      157.42      144.52      7.16 o 
   6   3   1       37.58       33.89      2.91 o 
   7   3   1       87.45      101.75     12.74 o 
   8   3   1       14.95       17.42      3.76 o 
  -8   4   1        3.80       -0.26      2.76 o 
  -7   4   1        4.01        3.28      1.58 o 
  -6   4   1      177.74      159.03      8.90 o 
  -5   4   1       71.93       67.81      7.29 o 
  -4   4   1       22.17       28.79      1.61 o 
  -3   4   1      632.15      610.96     37.68 o 
  -2   4   1      430.39      466.62     11.81 o 
  -1   4   1      516.47      605.54     10.00 o 
   0   4   1       31.04       32.59      1.46 o 
   1   4   1        7.32        7.19      0.74 o 
   2   4   1     1201.45     1319.15     38.60 o 
   3   4   1      215.68      283.97     38.18 o 
   4   4   1       10.52        7.45      1.03 o 
   5   4   1      332.06      320.16      8.78 o 
   6   4   1      112.12       91.96      8.53 o 
   7   4   1       14.87       19.04      5.78 o 
   8   4   1        3.12       -0.07      2.49 o 
  -7   5   1       12.31        9.72      4.20 o 
  -6   5   1       96.39       95.33      8.86 o 
  -5   5   1       56.95       54.17      5.31 o 
  -4   5   1      785.21      714.51     19.28 o 
  -3   5   1       69.85       64.63      3.35 o 
  -2   5   1     1061.31     1022.95     12.02 o 
  -1   5   1      914.49     1008.83     27.45 o 
   0   5   1      116.04      154.50      4.23 o 
   1   5   1      207.52      226.20      7.28 o 
   2   5   1      715.56      716.96     15.54 o 
   3   5   1      637.16      626.50     16.71 o 
   4   5   1     1147.14     1102.92     25.91 o 
   5   5   1       24.24       29.21      3.70 o 
   6   5   1        2.73        3.32      1.45 o 
   7   5   1       17.62       15.62      5.91 o 
  -7   6   1       49.63       61.57     10.24 o 
  -6   6   1       94.97       85.12      7.35 o 
  -5   6   1        0.13       -0.43      1.01 o 
  -4   6   1        6.52        5.21      1.81 o 
  -3   6   1      286.28      259.01      7.50 o 
  -2   6   1       34.57       46.73      1.95 o 
  -1   6   1      584.41      546.23     15.70 o 
   0   6   1       37.39       38.71      2.31 o 
   1   6   1      301.43      322.39     12.90 o 
   2   6   1      229.21      216.15      6.53 o 
   3   6   1      346.27      415.50     14.16 o 
   4   6   1        3.66        5.02      1.81 o 
   5   6   1        9.37       10.13      2.32 o 
   6   6   1       97.50       93.94      7.66 o 
   7   6   1       15.03       13.48      3.74 o 
  -7   7   1       25.66       30.46      6.30 o 
  -6   7   1       13.63       19.66      3.68 o 
  -5   7   1        8.56       11.87      2.92 o 
  -4   7   1       30.18       29.30      4.04 o 
  -3   7   1        1.73       -0.27      0.89 o 
  -2   7   1      513.61      556.77     10.13 o 
  -1   7   1        1.76        1.08      0.95 o 
   0   7   1      322.63      364.47      8.75 o 
   1   7   1      260.08      274.29      7.06 o 
   2   7   1      331.55      338.38     11.49 o 
   3   7   1       17.82       12.44      1.62 o 
   4   7   1      107.60       98.80      8.93 o 
   5   7   1        0.03       -0.46      2.10 o 
   6   7   1        0.02        1.10      2.23 o 
   7   7   1       69.19       71.29      9.72 o 
  -6   8   1        0.21       -0.50      1.71 o 
  -5   8   1        0.65       -1.47      2.82 o 
  -4   8   1       11.84       13.92      3.06 o 
  -3   8   1       39.24       48.41      5.15 o 
  -2   8   1      116.70      125.80      6.63 o 
  -1   8   1        2.59        1.31      1.70 o 
   0   8   1       31.25       34.03      2.51 o 
   1   8   1       41.78       46.95      2.99 o 
   2   8   1       39.27       30.85      3.72 o 
   3   8   1        7.88        3.02      1.53 o 
   4   8   1        2.15        0.09      1.77 o 
   5   8   1        2.99        5.02      2.17 o 
   6   8   1        0.03        1.10      2.23 o 
   7   8   1        2.86        3.68      2.36 o 
  -5   9   1        0.49       -1.60      1.60 o 
  -4   9   1        5.47        9.03      4.40 o 
  -3   9   1        8.61        4.00      1.67 o 
  -2   9   1       61.99       72.38      5.25 o 
  -1   9   1        1.11       -0.48      1.56 o 
   0   9   1       64.14       63.61      4.51 o 
   1   9   1        6.82        7.84      2.03 o 
   2   9   1       46.08       44.06      4.79 o 
   3   9   1       20.08       21.20      3.69 o 
   4   9   1        9.64       14.36      2.95 o 
   5   9   1       15.02       20.99      4.03 o 
  -4  10   1       18.57       24.81      6.17 o 
  -3  10   1       34.24       33.25      4.83 o 
  -2  10   1       16.81       14.53      2.91 o 
  -1  10   1       59.57       60.44      8.93 o 
   0  10   1        1.21        2.10      1.71 o 
   1  10   1        9.25       15.62      4.73 o 
   2  10   1       34.13       42.14      8.01 o 
   3  10   1       14.38       11.98      2.81 o 
   4  10   1       15.60       16.02      4.60 o 
   5  10   1        7.52        7.61      3.41 o 
  -4  11   1       10.14       14.18      4.60 o 
  -1  11   1        1.97        0.47      1.76 o 
   0  11   1       55.57       58.56      9.58 o 
   1  11   1        6.62        4.73      3.02 o 
  -8   0   2       54.50       36.24      6.83 o 
  -7   0   2        8.58        7.23      2.63 o 
  -6   0   2      125.84      140.48     11.82 o 
  -5   0   2       18.30        7.35      2.23 o 
  -4   0   2      690.40      704.90     24.03 o 
  -3   0   2      627.52      667.17     68.73 o 
  -2   0   2      825.92      923.84     33.41 o 
   1   0   2     2161.65     2249.28     32.57 o 
   2   0   2      345.66      355.57     32.89 o 
   3   0   2      280.56      330.33      7.62 o 
   4   0   2       28.30       17.13      1.35 o 
   5   0   2      800.95      629.46     93.22 o 
   6   0   2      570.23      492.07     21.66 o 
   7   0   2       49.58       58.82      7.35 o 
   8   0   2        2.73        3.54      2.36 o 
  -8   1   2       28.28       18.38      3.62 o 
  -7   1   2       18.46       18.18      2.53 o 
  -6   1   2       16.93       18.29      2.27 o 
  -5   1   2      509.14      488.28     16.94 o 
  -4   1   2      226.73      261.15     36.50 o 
  -3   1   2      842.97      926.78     13.04 o 
  -2   1   2       38.56       51.15      1.86 o 
  -1   1   2      494.86      643.03     11.54 o 
   0   1   2     1180.56     1240.43     25.21 o 
   1   1   2     6253.04     4485.03   1283.75 o 
   2   1   2      624.22      553.43     12.81 o 
   3   1   2       45.99       62.58      4.46 o 
   4   1   2      550.57      549.89     32.17 o 
   5   1   2      189.16      189.34      6.98 o 
   6   1   2      125.49      118.36      5.28 o 
   7   1   2       25.67       28.26      8.73 o 
   8   1   2       57.26       61.44      8.67 o 
  -8   2   2        9.49        7.22      4.07 o 
  -7   2   2        0.01        4.46      3.54 o 
  -6   2   2      104.82      123.07      6.80 o 
  -5   2   2        0.12        0.26      0.63 o 
  -4   2   2        4.01        4.50      0.71 o 
  -3   2   2      106.45      134.01      6.55 o 
  -2   2   2       11.09       12.29      0.79 o 
  -1   2   2       11.32        7.13      1.12 o 
   0   2   2      294.16      284.55      6.55 o 
   1   2   2      659.81      623.24     23.30 o 
   2   2   2        4.61        4.36      0.73 o 
   3   2   2      103.68       82.19      5.82 o 
   4   2   2       59.23       63.15      4.12 o 
   5   2   2      141.26      150.81      7.52 o 
   6   2   2        0.43        0.88      0.97 o 
   7   2   2       25.27       25.85      3.59 o 
   8   2   2        1.44        0.26      2.23 o 
   9   2   2        3.80        7.88      3.81 o 
  -9   3   2       33.31       40.57      8.01 o 
  -8   3   2       10.51       11.29      4.46 o 
  -7   3   2       19.62       23.89      6.04 o 
  -6   3   2        7.37        4.60      2.63 o 
  -5   3   2        0.06        0.02      0.71 o 
  -4   3   2        6.22        4.61      1.11 o 
  -3   3   2     1239.20     1194.86     14.41 o 
  -2   3   2        2.21        2.75      0.41 o 
  -1   3   2     3764.45     3923.06     40.80 o 
   0   3   2     2616.44     2601.39     46.20 o 
   1   3   2       12.01       15.38      1.08 o 
   2   3   2      352.10      334.47      7.07 o 
   3   3   2        2.90        3.75      0.55 o 
   4   3   2      176.06      162.54      5.23 o 
   5   3   2      219.65      205.06      9.05 o 
   6   3   2       95.75       87.65      4.80 o 
   7   3   2       27.53       24.38      4.20 o 
   8   3   2       20.31       23.44      4.17 o 
  -8   4   2       48.75       62.76     10.50 o 
  -7   4   2       32.80       38.86      8.01 o 
  -6   4   2       97.30      125.92     33.74 o 
  -5   4   2       12.98       12.26      2.37 o 
  -4   4   2     1024.37      912.55     23.71 o 
  -3   4   2       16.51       16.39      1.19 o 
  -2   4   2      204.92      170.36     11.09 o 
  -1   4   2      200.91      224.99      5.44 o 
   0   4   2      326.21      313.34     10.01 o 
   1   4   2      481.74      519.43     35.05 o 
   2   4   2      504.16      462.04     11.18 o 
   3   4   2      120.90      114.18      3.46 o 
   4   4   2       37.17       38.89      2.29 o 
   5   4   2       74.59       76.83      4.27 o 
   6   4   2       22.60       30.44     12.14 o 
   7   4   2      115.41      144.29     15.36 o 
   8   4   2        3.53        2.36      2.23 o 
  -7   5   2       57.78       55.67      9.85 o 
  -6   5   2       15.82       16.35      3.27 o 
  -5   5   2      147.65      161.79      9.05 o 
  -4   5   2        0.76        1.68      2.63 o 
  -3   5   2      510.36      495.14      8.79 o 
  -2   5   2       47.73       40.73      2.90 o 
  -1   5   2      452.14      456.70     23.50 o 
   0   5   2        6.36        6.85      0.74 o 
   1   5   2      279.47      276.52     21.47 o 
   2   5   2        4.66        6.67      1.25 o 
   3   5   2      166.37      150.97      6.19 o 
   4   5   2      148.47      138.29      7.92 o 
   5   5   2        0.70        0.53      1.58 o 
   6   5   2      115.49      109.99      7.98 o 
   7   5   2        3.69        4.99      2.76 o 
  -7   6   2       10.87       18.12      5.65 o 
  -6   6   2       10.97       12.38      5.19 o 
  -5   6   2        0.69       -1.03      1.44 o 
  -4   6   2        8.37       10.91      2.18 o 
  -3   6   2      100.35       94.61      4.91 o 
  -2   6   2        2.84        3.83      0.48 o 
  -1   6   2      288.51      299.52      8.49 o 
   0   6   2        1.92        0.96      0.34 o 
   1   6   2       34.00       30.84      2.35 o 
   2   6   2       92.35       86.45      4.27 o 
   3   6   2      148.77      155.71      9.06 o 
   4   6   2        7.46        8.70      3.35 o 
   5   6   2        0.01        0.58      1.31 o 
   6   6   2        0.90        0.63      1.77 o 
   7   6   2        0.75       -0.21      1.84 o 
  -6   7   2        0.13        1.87      1.36 o 
  -5   7   2      171.32      168.59     18.12 o 
  -4   7   2       21.04       17.33      4.60 o 
  -3   7   2      143.63      153.56      6.86 o 
  -2   7   2        1.55       -0.03      0.88 o 
  -1   7   2       87.66       81.52      3.30 o 
   0   7   2       41.97       42.71      2.57 o 
   1   7   2      199.64      205.54      9.58 o 
   2   7   2        0.02        0.08      1.01 o 
   3   7   2       89.90       88.80      6.50 o 
   4   7   2      115.05      111.49      7.80 o 
   5   7   2        1.61        2.09      0.83 o 
   6   7   2       18.83       20.67      3.91 o 
   7   7   2        4.97        1.18      1.97 o 
  -6   8   2       45.48       55.93      9.72 o 
  -5   8   2        3.08        0.73      2.03 o 
  -4   8   2      251.65      245.93     12.58 o 
  -3   8   2       46.15       42.01      3.89 o 
  -2   8   2       44.61       43.50      3.81 o 
  -1   8   2       79.14       83.34      5.62 o 
   0   8   2      186.69      180.52      5.89 o 
   1   8   2       10.34       12.80      1.75 o 
   2   8   2      107.68       95.63      6.93 o 
   3   8   2       17.69       15.81      2.88 o 
   4   8   2       15.24       15.45      3.15 o 
   5   8   2      142.26      155.56     10.25 o 
   6   8   2        6.72        4.26      4.00 o 
  -5   9   2       55.68       65.12      7.09 o 
  -4   9   2        0.46       -0.05      1.51 o 
  -3   9   2        8.06        4.98      1.79 o 
  -2   9   2       26.04       30.38      3.50 o 
  -1   9   2       17.59       17.98      2.55 o 
   0   9   2       35.09       38.94      4.23 o 
   1   9   2      294.24      310.31     12.46 o 
   2   9   2        8.44       10.64      3.35 o 
   3   9   2       12.23       11.22      2.67 o 
   4   9   2       92.20      107.30      8.54 o 
   5   9   2        7.98        7.73      2.55 o 
  -4  10   2        0.56        5.91      3.41 o 
  -3  10   2        7.15        6.88      3.09 o 
  -2  10   2        1.33        3.70      3.30 o 
  -1  10   2        0.01       -0.79      2.49 o 
   0  10   2        7.44        3.02      1.31 o 
   1  10   2        2.19        1.31      1.18 o 
   2  10   2       11.45       17.07      5.12 o 
   3  10   2        4.43        2.13      2.23 o 
   4  10   2       20.17       14.84      4.46 o 
   5  10   2        3.55       12.47      4.86 o 
  -4  11   2        0.15        1.97      2.10 o 
  -1  11   2        1.43        3.68      2.63 o 
   0  11   2       20.52       23.50      6.04 o 
   1  11   2        8.93        6.17      2.76 o 
  -9   1   3        0.09        6.30      3.28 o 
  -8   1   3       94.17       91.07      6.19 o 
  -7   1   3        0.07        0.01      1.32 o 
  -6   1   3      358.40      343.92     19.37 o 
  -5   1   3        0.01       -0.11      0.81 o 
  -4   1   3        1.20        0.23      0.35 o 
  -3   1   3     1162.03     1186.79     43.31 o 
  -2   1   3     1907.29     1804.06     40.15 o 
  -1   1   3      526.75      573.20      9.37 o 
   0   1   3     5123.85     4764.17     98.86 o 
   1   1   3      179.00      203.55      5.56 o 
   2   1   3      207.18      248.78      6.96 o 
   3   1   3      719.44      669.24     13.94 o 
   4   1   3       27.89       20.24      2.36 o 
   5   1   3       95.51       95.44      4.27 o 
   6   1   3       97.74       97.30     10.90 o 
   7   1   3       65.66       70.26      6.08 o 
   8   1   3        0.76        2.23      2.63 o 
   9   1   3       24.67       36.37      8.01 o 
  -8   2   3        1.02       -1.71      2.89 o 
  -7   2   3      230.60      197.59     16.54 o 
  -6   2   3       38.02       27.67      4.03 o 
  -5   2   3      862.97      705.80     49.50 o 
  -4   2   3        2.05        2.19      0.85 o 
  -3   2   3      197.12      151.63      6.54 o 
  -2   2   3      575.87      607.70     13.82 o 
  -1   2   3     1050.62     1161.43     19.44 o 
   0   2   3      772.12      856.57     13.77 o 
   1   2   3     1731.87     1896.54     20.94 o 
   2   2   3     2085.70     1938.50    101.82 o 
   3   2   3     1080.28     1255.95     19.64 o 
   4   2   3      380.68      380.41     46.54 o 
   5   2   3        0.43        0.02      0.56 o 
   6   2   3        6.65        3.56      1.27 o 
   7   2   3       27.27       22.85      3.31 o 
   8   2   3       41.92       31.51      6.43 o 
   9   2   3        0.32        1.84      1.58 o 
  -8   3   3       20.68       32.17      7.35 o 
  -7   3   3        3.41       -0.66      2.23 o 
  -6   3   3       61.66       65.78      9.06 o 
  -5   3   3        7.04        4.50      1.38 o 
  -4   3   3       25.86       25.66      3.28 o 
  -3   3   3      747.25      864.01     12.06 o 
  -2   3   3     1678.30     1546.23    171.46 o 
  -1   3   3      765.38      674.77     65.38 o 
   0   3   3      591.74      606.99     12.20 o 
   1   3   3      882.45      935.94     18.02 o 
   2   3   3       93.37      126.95      4.36 o 
   3   3   3     1661.76     1925.81     22.42 o 
   4   3   3      110.17      144.20      5.72 o 
   5   3   3      518.71      549.23     16.11 o 
   6   3   3       33.37       33.76      3.54 o 
   7   3   3      139.69      129.87     10.31 o 
   8   3   3        1.99        7.61      3.81 o 
  -8   4   3        5.06       14.57      5.51 o 
  -7   4   3        1.71        0.53      1.97 o 
  -6   4   3       32.08       35.84      7.09 o 
  -5   4   3        3.91        1.71      1.58 o 
  -4   4   3      331.37      318.85     11.49 o 
  -3   4   3       41.68       29.97      1.52 o 
  -2   4   3        7.03        7.43      1.72 o 
  -1   4   3      162.58      133.26      8.53 o 
   0   4   3      674.18      791.65     14.57 o 
   1   4   3       72.60       73.09      3.10 o 
   2   4   3      405.94      386.65     62.82 o 
   3   4   3        7.09        8.22      1.15 o 
   4   4   3      233.04      244.39     11.99 o 
   5   4   3        1.05        1.68      1.90 o 
   6   4   3        3.92        3.02      2.17 o 
   7   4   3        2.11        2.86      1.64 o 
   8   4   3        6.49       12.74      5.12 o 
  -7   5   3        2.38        5.91      3.41 o 
  -6   5   3      124.45      108.05     12.47 o 
  -5   5   3        6.26        3.81      1.48 o 
  -4   5   3        2.24       -0.55      1.19 o 
  -3   5   3       46.35       35.20      2.67 o 
  -2   5   3       43.50       40.51      1.88 o 
  -1   5   3        5.87        3.64      0.60 o 
   0   5   3      279.58      286.85      8.27 o 
   1   5   3      103.90       96.62      4.68 o 
   2   5   3      128.67      129.98      8.80 o 
   3   5   3      174.35      187.61     12.34 o 
   4   5   3        4.28        4.48      2.30 o 
   5   5   3       12.04        8.44      1.46 o 
   6   5   3      120.62      115.78      8.93 o 
   7   5   3       22.00       22.95      3.16 o 
  -7   6   3       96.09      118.03     14.18 o 
  -6   6   3       37.59       34.79      7.22 o 
  -5   6   3        9.75       16.71      3.19 o 
  -4   6   3       29.61       28.62      4.02 o 
  -3   6   3       75.05       64.38      3.94 o 
  -2   6   3      427.62      436.80     11.37 o 
  -1   6   3      893.45      894.04     22.21 o 
   0   6   3       60.73       60.16      2.59 o 
   1   6   3        3.94        2.27      0.78 o 
   2   6   3      993.38     1026.98     58.82 o 
   3   6   3      111.56      110.01      9.98 o 
   4   6   3      481.28      500.50     40.24 o 
   5   6   3       67.77       68.91     10.37 o 
   6   6   3      146.64      156.26     15.75 o 
   7   6   3        0.80        0.36      1.38 o 
  -6   7   3       38.87       39.78      8.01 o 
  -5   7   3        7.58        5.57      1.98 o 
  -4   7   3      152.85      177.66     17.66 o 
  -3   7   3        1.93        1.10      1.29 o 
  -2   7   3      325.53      301.02     13.31 o 
  -1   7   3        0.08        0.87      0.48 o 
   0   7   3        6.90        4.82      1.32 o 
   1   7   3      154.28      171.89      6.45 o 
   2   7   3        4.32        3.50      0.92 o 
   3   7   3      198.10      191.12      7.27 o 
   4   7   3      174.59      173.06      9.93 o 
   5   7   3        0.52       -0.12      1.71 o 
   6   7   3        0.21       -1.84      2.43 o 
   7   7   3       28.95       26.52      6.04 o 
  -6   8   3       31.70       38.47      8.14 o 
  -5   8   3        0.46        1.97      2.23 o 
  -4   8   3        0.61        5.38      2.79 o 
  -3   8   3       39.34       37.85      3.70 o 
  -2   8   3       51.05       49.77      4.05 o 
  -1   8   3      156.35      145.80      8.22 o 
   0   8   3        4.92        4.09      1.95 o 
   1   8   3        8.71        9.57      1.70 o 
   2   8   3       56.84       58.49      4.03 o 
   3   8   3        0.85        0.20      1.18 o 
   4   8   3       14.51       18.03      4.33 o 
   5   8   3        4.53        3.71      2.56 o 
   6   8   3        5.24        6.23      2.31 o 
  -5   9   3        1.24       -0.13      1.18 o 
  -4   9   3        0.72        2.10      2.36 o 
  -3   9   3       18.35       25.95      3.79 o 
  -2   9   3       14.94       16.44      3.01 o 
  -1   9   3       60.14       73.10     13.00 o 
   0   9   3       30.93       25.29      3.46 o 
   1   9   3       35.87       36.76      6.56 o 
   2   9   3        4.35        5.29      3.09 o 
   3   9   3       24.37       33.39      4.48 o 
   4   9   3        0.99        3.02      2.30 o 
   5   9   3       22.35       25.28      4.36 o 
  -4  10   3        0.95        3.81      2.63 o 
  -3  10   3       30.35       35.97      6.83 o 
  -2  10   3       60.88       59.83      6.56 o 
  -1  10   3      110.34      128.27      9.12 o 
   0  10   3       31.27       32.30      6.83 o 
   1  10   3       28.25       24.55      5.91 o 
   2  10   3       24.39       19.04      5.12 o 
   3  10   3        8.05        4.99      2.76 o 
   4  10   3       28.80       37.55      7.09 o 
   5  10   3        0.28       -0.66      1.84 o 
  -3  11   3        5.41        7.09      3.28 o 
  -2  11   3       15.48       22.58      5.78 o 
  -1  11   3        2.24        4.99      3.15 o 
   0  11   3       14.47       17.07      5.38 o 
   1  11   3        2.82       -1.31      2.36 o 
  -9   0   4       30.89       29.15      6.56 o 
  -8   0   4       62.60       70.77     10.50 o 
  -7   0   4      126.39      132.73     12.60 o 
  -6   0   4       18.52       20.74      4.60 o 
  -5   0   4       10.54       10.77      2.89 o 
  -4   0   4     2738.43      924.94     28.23 o 
  -3   0   4       13.37       21.17      2.89 o 
  -2   0   4     3483.25     3737.48    348.97 o 
  -1   0   4      104.26      105.30     10.77 o 
   0   0   4      243.63      205.99      7.61 o 
   1   0   4      811.32      757.50     34.46 o 
   2   0   4       24.70       28.41      2.08 o 
   3   0   4      899.44      872.01     19.17 o 
   4   0   4       10.28       13.00      2.89 o 
   5   0   4     1845.14     2066.11     54.22 o 
   6   0   4      231.68      276.76     17.07 o 
   7   0   4        7.86       12.60      4.07 o 
   8   0   4        9.98        6.43      2.89 o 
  -8   1   4        2.99        6.28      3.22 o 
  -7   1   4       10.25       16.86      6.96 o 
  -6   1   4       80.56       74.47      6.02 o 
  -5   1   4      505.66      525.96     22.52 o 
  -4   1   4      135.27      149.57      5.16 o 
  -3   1   4       39.59       43.20      1.73 o 
  -2   1   4      151.96      148.93      3.46 o 
  -1   1   4     2582.97     2425.85     22.10 o 
   0   1   4    18918.57    13129.00    244.07 o 
   1   1   4     1464.75     1557.79     40.24 o 
   2   1   4      520.33      552.27      9.64 o 
   3   1   4      287.78      356.51      8.52 o 
   4   1   4       16.22       14.39      1.53 o 
   5   1   4       93.83       69.95      3.74 o 
   6   1   4      725.80      756.67     41.16 o 
   7   1   4        9.00        9.11      2.37 o 
   8   1   4       89.26       96.13      7.93 o 
   9   1   4        7.20       16.67      6.17 o 
  -8   2   4       17.51       22.32      5.91 o 
  -7   2   4        6.85       11.19      2.62 o 
  -6   2   4        1.30        0.66      1.07 o 
  -5   2   4       49.13       35.44      4.18 o 
  -4   2   4       12.41       10.09      2.89 o 
  -3   2   4        6.89        6.83      1.10 o 
  -2   2   4       38.88       24.87      1.22 o 
  -1   2   4       96.77      101.55      2.69 o 
   0   2   4     2151.46     1980.93     72.73 o 
   1   2   4     2874.86     2903.33     38.18 o 
   2   2   4      727.74      608.49     13.95 o 
   3   2   4      409.56      500.06     22.65 o 
   4   2   4      159.28      174.47     10.58 o 
   5   2   4       16.36       15.36      1.94 o 
   6   2   4        5.68        3.67      0.89 o 
   7   2   4       44.53       36.37      4.32 o 
   8   2   4        4.66        3.15      1.71 o 
  -8   3   4        3.86        3.41      3.81 o 
  -7   3   4      149.36      154.13     14.84 o 
  -6   3   4      343.31      316.67     20.09 o 
  -5   3   4        0.51        0.38      0.37 o 
  -4   3   4        0.39        1.12      0.45 o 
  -3   3   4       60.19       41.63      3.09 o 
  -2   3   4     2250.55     2454.42     39.29 o 
  -1   3   4      135.58      149.21     11.62 o 
   0   3   4      140.79      118.08      3.05 o 
   1   3   4       27.96       37.05      2.07 o 
   2   3   4      521.52      647.67     12.37 o 
   3   3   4      132.97      173.59     10.83 o 
   4   3   4       25.71       25.38      2.84 o 
   5   3   4       56.29       50.54      3.84 o 
   6   3   4      202.44      193.26      8.10 o 
   7   3   4       25.55       22.32      6.30 o 
   8   3   4       40.52       50.55      8.93 o 
  -7   4   4        1.69        3.81      2.76 o 
  -6   4   4      118.05      123.02     12.60 o 
  -5   4   4      207.44      182.76     14.31 o 
  -4   4   4      809.78      742.28     11.87 o 
  -3   4   4      168.77      129.40     14.51 o 
  -2   4   4     1323.07     1460.73     40.83 o 
  -1   4   4        1.51        0.53      0.47 o 
   0   4   4       86.13       54.76      3.03 o 
   1   4   4     1705.01     1779.18     29.48 o 
   2   4   4      129.22      125.64      8.67 o 
   3   4   4      483.26      518.44     13.83 o 
   4   4   4       81.38       81.94      3.95 o 
   5   4   4      269.74      293.87     13.46 o 
   6   4   4        0.01       -0.64      0.99 o 
   7   4   4       61.13       57.18      9.65 o 
   8   4   4       23.79       26.65      6.96 o 
  -7   5   4       28.31       30.85      7.22 o 
  -6   5   4       26.89       39.12      7.22 o 
  -5   5   4       61.65      100.04     10.77 o 
  -4   5   4      224.11      220.53      9.19 o 
  -3   5   4      642.68      578.36     37.16 o 
  -2   5   4       35.86       38.24      1.52 o 
  -1   5   4      123.32      113.57      8.67 o 
   0   5   4       74.97       68.81      3.49 o 
   1   5   4      124.38      107.76      5.15 o 
   2   5   4      484.13      520.56     19.69 o 
   3   5   4      130.39      141.40     10.50 o 
   4   5   4      204.69      240.05     18.18 o 
   5   5   4        0.93        1.64      0.84 o 
   6   5   4       16.70       10.91      2.67 o 
   7   5   4        0.00       -0.66      1.01 o 
  -7   6   4       27.41       37.29      8.14 o 
  -6   6   4       16.21       30.20      6.83 o 
  -5   6   4       72.98       53.83      8.40 o 
  -4   6   4      212.09      216.23     15.89 o 
  -3   6   4        1.85        2.11      0.92 o 
  -2   6   4       45.41       55.03      4.53 o 
  -1   6   4       42.97       30.72      4.60 o 
   0   6   4      670.27      697.60     13.60 o 
   1   6   4       14.92       11.35      1.62 o 
   2   6   4       12.10       13.00      2.89 o 
   3   6   4       19.18       24.81      4.60 o 
   4   6   4        0.38        3.02      3.02 o 
   5   6   4       44.75       46.66      5.38 o 
   6   6   4        0.87        2.53      1.93 o 
   7   6   4        1.70       -0.12      1.58 o 
  -6   7   4        0.94        5.51      3.68 o 
  -5   7   4       24.82       19.56      5.51 o 
  -4   7   4       78.12       71.03      9.85 o 
  -3   7   4       48.32       42.79      4.13 o 
  -2   7   4       49.65       44.59      4.31 o 
  -1   7   4       77.59       73.33      5.57 o 
   0   7   4       31.14       32.76      2.55 o 
   1   7   4      186.04      174.87      8.11 o 
   2   7   4      110.11      106.13      5.10 o 
   3   7   4        5.17        5.38      2.63 o 
   4   7   4        0.89       -0.38      1.27 o 
   5   7   4        1.60        2.48      1.64 o 
   6   7   4       22.66       31.79     10.44 o 
   7   7   4        0.06        0.66      1.58 o 
  -5   8   4       71.42       63.81      9.45 o 
  -4   8   4      176.49      206.65     17.20 o 
  -3   8   4        5.40        6.34      1.72 o 
  -2   8   4        0.02       -0.92      1.30 o 
  -1   8   4      368.35      438.98     35.65 o 
   0   8   4       33.13       34.94      3.94 o 
   1   8   4      650.10      724.84     17.17 o 
   2   8   4      357.01      334.14     16.93 o 
   3   8   4       59.78       67.47      6.18 o 
   4   8   4       37.89       37.99      8.73 o 
   5   8   4      102.01      117.96      9.38 o 
   6   8   4       16.74       27.09      5.97 o 
  -5   9   4       14.03       12.08      4.73 o 
  -4   9   4        2.68        2.10      1.84 o 
  -3   9   4       74.48       79.56     10.11 o 
  -2   9   4       57.73       55.57      5.43 o 
  -1   9   4       70.42       68.00      5.91 o 
   0   9   4        0.03       -0.03      1.14 o 
   1   9   4       11.08        6.81      1.92 o 
   2   9   4       38.70       50.60      5.20 o 
   3   9   4       17.51       21.32      3.62 o 
   4   9   4       79.46       79.19      7.50 o 
   5   9   4       11.58        9.42      2.87 o 
  -4  10   4        2.38        3.81      3.28 o 
  -3  10   4        4.23        2.23      2.63 o 
  -2  10   4        0.50        3.99      1.75 o 
  -1  10   4       17.93       27.19      4.07 o 
   0  10   4        0.97        0.53      1.44 o 
   1  10   4       24.10       25.73      6.04 o 
   2  10   4       24.14       12.34      4.20 o 
   3  10   4        4.09        4.99      2.76 o 
   4  10   4        0.03        3.41      2.63 o 
   5  10   4        4.78        6.96      4.07 o 
  -3  11   4       14.30       16.02      4.86 o 
  -2  11   4        1.76        2.23      1.97 o 
  -1  11   4        6.86        9.85      4.07 o 
   0  11   4       19.85       21.66      5.65 o 
   1  11   4        2.04        1.31      1.71 o 
  -8   1   5       29.92       37.96      5.10 o 
  -7   1   5       51.18       41.92      4.86 o 
  -6   1   5       74.04       62.81      6.96 o 
  -5   1   5        0.90        1.20      0.55 o 
  -4   1   5      135.94      168.57      4.72 o 
  -3   1   5      434.83      471.81     10.04 o 
  -2   1   5        6.55        5.36      0.66 o 
  -1   1   5     4920.34     4397.10     51.38 o 
   0   1   5     5995.04     5448.75     61.86 o 
   1   1   5     1101.55     1070.34     31.77 o 
   2   1   5      302.90      399.03     11.88 o 
   3   1   5      133.89      135.48      4.48 o 
   4   1   5       13.04       11.77      1.83 o 
   5   1   5        0.03        1.01      1.77 o 
   6   1   5       23.51       31.14      8.27 o 
   7   1   5       35.02       36.87      4.63 o 
   8   1   5        8.40        7.55      2.23 o 
   9   1   5       32.25       32.69      7.61 o 
  -8   2   5        0.58        4.99      3.28 o 
  -7   2   5       17.38       18.83      3.94 o 
  -6   2   5      264.82      240.70     11.31 o 
  -5   2   5      601.92      639.12     17.38 o 
  -4   2   5        4.38        2.42      2.10 o 
  -3   2   5     1298.40     1262.10     25.28 o 
  -2   2   5       16.92       15.92      0.95 o 
  -1   2   5     1529.63     1744.12     25.72 o 
   0   2   5      801.81      926.46     28.16 o 
   1   2   5      209.74      218.60      5.65 o 
   2   2   5     2368.63     2412.86     38.75 o 
   3   2   5      204.45      252.85     21.47 o 
   4   2   5      416.55      388.28     19.17 o 
   5   2   5       66.93       68.63      5.23 o 
   6   2   5        0.28        0.09      1.10 o 
   7   2   5        3.63        2.20      1.06 o 
   8   2   5       19.59       25.60      6.30 o 
  -8   3   5       19.72       38.21      8.40 o 
  -7   3   5        3.78        0.79      2.76 o 
  -6   3   5       58.56       98.20     10.90 o 
  -5   3   5        1.62        1.43      1.05 o 
  -4   3   5        0.24       -0.02      0.75 o 
  -3   3   5      429.99      464.46      7.81 o 
  -2   3   5       29.46       15.20      2.51 o 
  -1   3   5     1306.51     1254.07     16.65 o 
   0   3   5      378.52      416.73     19.96 o 
   1   3   5        8.21        6.24      1.06 o 
   2   3   5      508.97      509.16     10.77 o 
   3   3   5      683.98      681.73     17.41 o 
   4   3   5       40.00       37.81      3.02 o 
   5   3   5      481.80      465.38     14.77 o 
   6   3   5        1.30        2.02      1.09 o 
   7   3   5       60.48       79.56     10.50 o 
   8   3   5       12.94       14.18      5.25 o 
  -7   4   5       21.56       19.96      5.91 o 
  -6   4   5       62.37       49.37      8.01 o 
  -5   4   5      211.14      247.88     17.99 o 
  -4   4   5      308.04      282.85     14.11 o 
  -3   4   5        3.40        4.99      2.23 o 
  -2   4   5      210.84      225.69     13.00 o 
  -1   4   5      499.74      546.96     14.77 o 
   0   4   5       11.56       21.94      1.61 o 
   1   4   5      634.81      646.00     83.70 o 
   2   4   5       89.94      104.35      5.38 o 
   3   4   5      643.19      639.77     28.75 o 
   4   4   5      191.63      209.52      9.03 o 
   5   4   5       40.20       34.70      3.26 o 
   6   4   5       20.88       14.00      2.46 o 
   7   4   5       27.55       35.71      7.48 o 
  -7   5   5       10.89        9.58      4.07 o 
  -6   5   5      105.51       99.12     11.42 o 
  -5   5   5       57.15       60.52      8.93 o 
  -4   5   5        1.35        2.89      0.94 o 
  -3   5   5       41.21       42.54      6.30 o 
  -2   5   5        1.07        1.29      0.38 o 
  -1   5   5      211.43      224.13      7.33 o 
   0   5   5      318.08      309.65     54.68 o 
   1   5   5      337.00      348.84     13.39 o 
   2   5   5       57.91       78.12      7.22 o 
   3   5   5       23.07       32.43      5.25 o 
   4   5   5        0.23       -1.28      3.02 o 
   5   5   5       66.37       46.64      6.37 o 
   6   5   5       75.09       64.61      5.02 o 
   7   5   5       26.28       28.79      4.28 o 
  -6   6   5        1.53        3.68      2.63 o 
  -5   6   5       87.22       89.15     11.42 o 
  -4   6   5       14.21       16.54      4.60 o 
  -3   6   5        8.42        7.99      1.57 o 
  -2   6   5      763.61      874.63     66.04 o 
  -1   6   5      191.04      168.70     17.20 o 
   0   6   5      216.20      213.03     27.18 o 
   1   6   5      177.10      213.46     11.09 o 
   2   6   5      229.12      218.60     13.13 o 
   3   6   5      216.81      221.62     14.70 o 
   4   6   5      579.18      590.54     27.44 o 
   5   6   5        0.03       -1.18      1.71 o 
   6   6   5       54.66       62.74      5.22 o 
   7   6   5       31.49       31.53      4.59 o 
  -6   7   5       60.56       66.83     10.24 o 
  -5   7   5        1.40        1.44      2.10 o 
  -4   7   5      172.91      226.34     17.20 o 
  -3   7   5       48.64       52.28      4.78 o 
  -2   7   5      170.97      186.51      9.61 o 
  -1   7   5        0.35        1.71      1.58 o 
   0   7   5       17.26       12.08      3.15 o 
   1   7   5        2.27        2.58      1.01 o 
   2   7   5       10.23        9.94      2.01 o 
   3   7   5      261.79      283.19     17.46 o 
   4   7   5       57.92       63.58      8.47 o 
   5   7   5       47.60       47.90      5.70 o 
   6   7   5        0.02        3.92      1.72 o 
   7   7   5        6.31        4.60      2.63 o 
  -5   8   5        0.80        2.23      2.89 o 
  -4   8   5        5.64       11.16      4.46 o 
  -3   8   5        1.33        0.98      1.16 o 
  -2   8   5       66.38       62.22      5.57 o 
  -1   8   5       33.45       26.78      3.94 o 
   0   8   5        6.68        3.43      0.97 o 
   1   8   5      142.17      161.72      6.82 o 
   2   8   5        2.05        1.95      0.77 o 
   3   8   5      125.22      131.00      6.66 o 
   4   8   5        4.69        5.87      1.91 o 
   5   8   5        4.16        2.79      1.38 o 
   6   8   5        1.12        1.84      2.30 o 
  -5   9   5        3.02        4.46      2.63 o 
  -4   9   5       16.23       14.97      5.25 o 
  -3   9   5        2.67        0.79      2.23 o 
  -2   9   5        0.01        1.44      1.51 o 
  -1   9   5       61.50       57.65      5.62 o 
   0   9   5        0.19       -1.44      1.44 o 
   1   9   5        8.86       10.87      2.36 o 
   2   9   5        6.60        7.35      3.15 o 
   3   9   5       11.54       16.68      3.19 o 
   4   9   5        9.10       13.64      3.25 o 
   5   9   5       18.32       20.74      5.78 o 
  -4  10   5        2.20        7.22      3.81 o 
  -3  10   5        0.38       -1.18      1.18 o 
  -2  10   5      147.40      176.98     10.54 o 
  -1  10   5        2.27        0.61      3.81 o 
   0  10   5      113.35      141.53     14.18 o 
   1  10   5       20.02       15.75      5.12 o 
   2  10   5       18.01       15.36      5.12 o 
   3  10   5        0.66        4.86      3.68 o 
   5  10   5        2.45        7.35      3.28 o 
  -3  11   5        0.74        3.94      2.36 o 
  -2  11   5       16.10       19.04      5.25 o 
  -1  11   5        7.86        4.60      2.23 o 
   0  11   5       14.12        8.53      2.89 o 
  -8   0   6      135.41      153.74     14.84 o 
  -7   0   6       35.59       43.85      7.35 o 
  -6   0   6       91.39       75.49      9.45 o 
  -5   0   6      354.59      301.31     15.75 o 
  -4   0   6      541.27      638.94     80.09 o 
  -3   0   6     1363.68     1473.47     38.60 o 
  -2   0   6       37.33       45.55      3.22 o 
  -1   0   6     1271.34     1523.63     27.64 o 
   0   0   6      275.27      212.95      9.19 o 
   1   0   6       27.76       31.17      2.37 o 
   2   0   6       49.12       87.01     10.37 o 
   3   0   6      325.70      372.60     15.89 o 
   4   0   6      555.58      473.17     20.09 o 
   5   0   6      569.99      621.13     26.78 o 
   6   0   6      113.07       92.82      9.98 o 
   7   0   6       31.72       37.81      6.83 o 
   8   0   6       19.20       15.62      4.60 o 
  -8   1   6        5.32        4.80      1.79 o 
  -7   1   6       45.72       51.54      5.55 o 
  -6   1   6       95.01      102.41      8.07 o 
  -5   1   6       76.02       87.51      4.18 o 
  -4   1   6      125.28      119.77      4.68 o 
  -3   1   6      334.00      440.05     10.70 o 
  -2   1   6       12.17        9.78      0.93 o 
  -1   1   6      175.17      221.08      4.61 o 
   0   1   6     3141.78     3101.39     32.37 o 
   1   1   6       38.31       54.71      3.41 o 
   2   1   6      732.48      706.79     18.25 o 
   3   1   6      450.16      537.44     12.93 o 
   4   1   6        8.97        5.76      1.97 o 
   5   1   6      359.01      302.44     56.98 o 
   6   1   6      183.85      190.20     25.34 o 
   7   1   6       18.43       20.97      3.74 o 
   8   1   6       13.70       14.51      3.27 o 
  -8   2   6        0.35       11.29      4.99 o 
  -7   2   6       22.89       23.58      3.75 o 
  -6   2   6       25.95       28.05      9.72 o 
  -5   2   6        1.26        1.37      1.33 o 
  -4   2   6       12.06       11.34      1.22 o 
  -3   2   6        1.69        4.37      0.83 o 
  -2   2   6       18.71       18.31      1.28 o 
  -1   2   6       17.63       17.69      1.94 o 
   0   2   6      353.89      409.52     16.28 o 
   1   2   6      770.81      899.56     18.64 o 
   2   2   6      168.85      179.99      7.00 o 
   3   2   6        5.32        1.43      1.77 o 
   4   2   6        9.94       11.00      1.74 o 
   5   2   6        1.38        1.47      1.14 o 
   6   2   6       36.44       30.91      3.79 o 
   7   2   6        1.29        0.50      1.71 o 
   8   2   6        2.42        5.78      3.15 o 
  -8   3   6        5.47        7.22      4.07 o 
  -7   3   6      152.83      121.71     13.65 o 
  -6   3   6       23.48       28.88      5.91 o 
  -5   3   6       49.88       66.67      6.89 o 
  -4   3   6      267.49      254.20     11.82 o 
  -3   3   6        0.05       -0.19      0.72 o 
  -2   3   6      101.56       86.89      7.22 o 
  -1   3   6        2.98        3.31      0.85 o 
   0   3   6       12.30       13.47      1.84 o 
   1   3   6      130.54      164.22      6.69 o 
   2   3   6      964.45     1069.67     21.75 o 
   3   3   6        4.64       10.76      2.05 o 
   4   3   6      100.09       87.81     27.90 o 
   5   3   6      199.17      203.07      9.77 o 
   6   3   6        9.52       10.49      2.39 o 
   7   3   6      105.49      108.61      7.81 o 
   8   3   6        3.45        2.89      3.15 o 
  -7   4   6       13.54       12.21      4.33 o 
  -6   4   6       63.03       69.45      9.72 o 
  -5   4   6      130.15      160.83     14.31 o 
  -4   4   6        0.42        1.44      2.63 o 
  -3   4   6      756.68      876.89     33.09 o 
  -2   4   6      317.12      318.71     34.86 o 
  -1   4   6      213.34      166.73     11.75 o 
   0   4   6       42.06       62.42      2.80 o 
   1   4   6      300.18      289.63     13.26 o 
   2   4   6        0.23        1.62      0.73 o 
   3   4   6      383.36      394.51     23.11 o 
   4   4   6        0.04       -0.08      0.61 o 
   5   4   6      145.49      169.12      8.88 o 
   6   4   6       67.82       78.91      6.39 o 
   7   4   6       21.09       29.41      6.83 o 
  -7   5   6       21.91       32.03      7.22 o 
  -6   5   6        1.01        0.39      1.84 o 
  -5   5   6        0.04        0.26      1.58 o 
  -4   5   6      188.64      216.00      8.50 o 
  -3   5   6       81.86      107.92     10.90 o 
  -2   5   6      167.79      162.44      4.87 o 
  -1   5   6      285.00      330.08     24.55 o 
   0   5   6      148.06      165.37      5.74 o 
   1   5   6        2.30        1.05      0.79 o 
   2   5   6      854.44      780.46     67.61 o 
   3   5   6        1.57        0.29      0.85 o 
   4   5   6       85.96       75.77      4.56 o 
   5   5   6        3.20        1.24      0.91 o 
   6   5   6       24.02       23.11      5.91 o 
   7   5   6        0.42        1.33      1.48 o 
  -6   6   6       11.59       10.90      4.33 o 
  -5   6   6       85.69       68.93     10.24 o 
  -4   6   6        2.13       10.11      4.07 o 
  -3   6   6       19.25       19.17      4.73 o 
  -2   6   6      105.86       75.78     11.88 o 
  -1   6   6      162.36      180.14      7.09 o 
   0   6   6       42.50       47.88      2.78 o 
   1   6   6       65.25       66.56      6.83 o 
   2   6   6        1.11        2.49      1.44 o 
   3   6   6        3.97        1.44      0.92 o 
   4   6   6       53.88       48.20      4.96 o 
   5   6   6        1.92        4.35      1.70 o 
   6   6   6        0.08        0.38      1.61 o 
   7   6   6        4.02       -0.39      1.18 o 
  -6   7   6        8.15       15.23      5.78 o 
  -5   7   6        5.62        5.51      3.41 o 
  -4   7   6       96.45       72.34      9.72 o 
  -3   7   6        5.10        3.87      1.31 o 
  -2   7   6       42.23       54.75      7.61 o 
  -1   7   6       15.30       16.45      2.23 o 
   0   7   6      377.93      413.35     53.57 o 
   1   7   6        7.60        7.22      2.49 o 
   2   7   6      165.40      167.17     10.11 o 
   3   7   6       12.39       11.16      3.15 o 
   4   7   6       17.16       27.83      5.51 o 
   5   7   6       60.20       59.88      4.97 o 
   6   7   6       10.71       15.14      2.81 o 
   7   7   6        3.79        3.28      2.23 o 
  -5   8   6       53.84       65.78     11.03 o 
  -4   8   6       15.55       16.54      4.86 o 
  -3   8   6       54.46       63.17      5.68 o 
  -2   8   6        1.69       -1.57      1.57 o 
  -1   8   6       52.36       53.58      5.06 o 
   0   8   6       14.35       16.20      2.37 o 
   1   8   6      417.81      426.95     20.48 o 
   2   8   6       12.26        6.28      1.45 o 
   3   8   6       20.37       18.32      2.42 o 
   4   8   6       37.03       43.41      5.07 o 
   5   8   6        7.93        9.30      1.91 o 
   6   8   6       10.75       15.61      3.34 o 
  -4   9   6       12.71       13.52      5.12 o 
  -3   9   6      138.97      150.06     14.05 o 
  -2   9   6        3.33        3.99      1.53 o 
  -1   9   6       53.71       50.65      5.52 o 
   0   9   6       45.43       49.38      5.30 o 
   1   9   6        5.10        7.62      2.14 o 
   2   9   6       28.35       24.81      5.91 o 
   3   9   6        5.43        5.37      3.61 o 
   4   9   6       33.33       34.63      4.85 o 
   5   9   6        3.23        5.38      2.49 o 
  -4  10   6       23.04       27.57      7.35 o 
  -3  10   6        8.83        9.58      3.94 o 
  -2  10   6        0.86        1.32      1.38 o 
  -1  10   6        1.54        2.00      1.01 o 
   0  10   6        7.84        9.39      2.36 o 
   1  10   6        7.69       11.16      4.33 o 
   2  10   6       17.78       27.57      6.70 o 
  -3  11   6        0.52        0.53      1.84 o 
  -2  11   6        2.57        2.89      1.71 o 
  -1  11   6        2.73        3.68      2.36 o 
   0  11   6       10.62       11.55      4.20 o 
   3  11   6        7.12        4.20      2.89 o 
  -8   1   7        0.26        1.84      2.49 o 
  -7   1   7        7.96        9.85      2.54 o 
  -6   1   7        3.37        5.50      1.94 o 
  -5   1   7      115.56       96.80      5.25 o 
  -4   1   7      168.59      170.20     10.83 o 
  -3   1   7      118.88      128.10      4.48 o 
  -2   1   7       42.46       50.99      2.30 o 
  -1   1   7     1661.54     1721.07     43.68 o 
   0   1   7      311.97      330.81      6.88 o 
   1   1   7      536.73      594.51     13.64 o 
   2   1   7      758.16      904.92     18.10 o 
   3   1   7      230.47      248.33      8.06 o 
   4   1   7        0.05       -0.39      0.91 o 
   5   1   7      131.11      150.72      8.61 o 
   6   1   7       29.58       34.81      6.10 o 
   7   1   7        8.58       10.04      2.46 o 
   8   1   7       13.69        9.81      2.52 o 
  -8   2   7        2.86        8.93      3.81 o 
  -7   2   7        2.12       10.24      3.94 o 
  -6   2   7       63.73       59.23      5.32 o 
  -5   2   7      115.02      123.19     11.68 o 
  -4   2   7        0.51        0.65      0.56 o 
  -3   2   7       81.14       79.09      3.53 o 
  -2   2   7     1170.62     1158.26     17.43 o 
  -1   2   7      190.94      187.42      5.87 o 
   0   2   7     2424.92     2418.91     92.89 o 
   1   2   7       57.91       74.27     12.60 o 
   2   2   7        0.25        4.54      1.53 o 
   3   2   7      278.58      243.88     42.93 o 
   4   2   7      147.78      138.71      5.49 o 
   5   2   7       63.26       68.26      8.21 o 
   6   2   7      112.08      110.13      7.66 o 
   7   2   7       75.50       85.80      7.38 o 
   8   2   7       14.58       23.37      6.96 o 
  -8   3   7       20.47       33.35      7.48 o 
  -7   3   7       13.93       22.45      5.91 o 
  -6   3   7       47.73       84.29     10.37 o 
  -5   3   7      173.47      152.29      7.67 o 
  -4   3   7      408.09      405.83      9.65 o 
  -3   3   7       91.96       89.96      3.12 o 
  -2   3   7      162.57      194.06      4.60 o 
  -1   3   7      251.08      238.04      9.10 o 
   0   3   7       42.80       36.74      2.37 o 
   1   3   7       89.83       85.76      4.92 o 
   2   3   7        5.24        9.71      2.10 o 
   3   3   7      203.76      202.31     14.90 o 
   4   3   7        0.05        1.33      0.65 o 
   5   3   7       56.96       56.38      6.10 o 
   6   3   7        0.25        1.85      1.67 o 
   7   3   7        0.12        1.44      2.30 o 
   8   3   7       21.59       20.74      6.17 o 
  -7   4   7        1.37        1.05      1.71 o 
  -6   4   7        5.47        8.14      3.41 o 
  -5   4   7       37.28       36.89      6.70 o 
  -4   4   7        2.61        8.40      3.15 o 
  -3   4   7        0.33        0.26      1.71 o 
  -2   4   7       58.96       64.14      3.08 o 
  -1   4   7       31.32       31.10      2.17 o 
   0   4   7        4.25        4.81      0.87 o 
   1   4   7       31.48       19.43      3.28 o 
   2   4   7        0.03        2.94      1.38 o 
   3   4   7        9.47       15.10      2.69 o 
   4   4   7        0.01        1.74      1.44 o 
   5   4   7      133.26      128.82      7.91 o 
   6   4   7        6.42        5.56      2.49 o 
   7   4   7       12.16        7.75      3.94 o 
  -7   5   7       33.14       26.26      6.56 o 
  -6   5   7       14.45       16.02      5.25 o 
  -5   5   7        7.27        9.58      3.94 o 
  -4   5   7       29.51       32.43      6.04 o 
  -3   5   7       18.84       16.15      4.07 o 
  -2   5   7      143.76      148.12      4.97 o 
  -1   5   7      759.59      799.71     12.48 o 
   0   5   7      145.09      135.95      6.24 o 
   1   5   7       42.53       40.31      4.99 o 
   2   5   7      488.38      575.58     23.11 o 
   3   5   7        1.39        1.66      2.23 o 
   4   5   7       99.63      126.99      9.06 o 
   5   5   7       19.82       15.86      2.74 o 
   6   5   7       36.19       54.75      8.80 o 
   7   5   7        0.73       -0.28      1.16 o 
  -6   6   7       51.26       51.86      9.32 o 
  -5   6   7       74.59       69.71      9.85 o 
  -4   6   7      122.39      121.05     12.21 o 
  -3   6   7       61.74       62.63      8.40 o 
  -2   6   7      236.42      195.23     13.79 o 
  -1   6   7      114.21      114.46      5.85 o 
   0   6   7        0.10        1.50      1.29 o 
   1   6   7       13.37        7.06      1.67 o 
   2   6   7        3.14        4.07      2.36 o 
   3   6   7       80.55       80.48      9.06 o 
   4   6   7      238.52      224.90     16.54 o 
   5   6   7        0.20       -0.27      1.06 o 
   6   6   7        0.60        1.71      1.84 o 
   7   6   7       18.00       22.32      5.38 o 
  -6   7   7       76.03       93.08     12.47 o 
  -5   7   7        7.06       19.30      5.78 o 
  -4   7   7       13.17       21.14      5.38 o 
  -3   7   7       21.68       21.80      3.23 o 
  -2   7   7       45.53       34.40      5.91 o 
  -1   7   7      297.98      300.33     10.35 o 
   0   7   7       82.60       69.16     10.04 o 
   1   7   7       90.32       86.10      5.85 o 
   2   7   7        5.71        0.89      1.90 o 
   3   7   7       58.62       54.35      7.75 o 
   4   7   7       22.65       21.27      5.51 o 
   5   7   7       39.87       29.93      6.70 o 
   6   7   7       31.31       34.94      7.42 o 
   7   7   7        0.68       -1.84      2.23 o 
  -5   8   7        0.22        0.00      1.97 o 
  -4   8   7        5.23        8.80      3.81 o 
  -3   8   7        4.47        8.21      2.14 o 
  -2   8   7        0.96        2.03      1.32 o 
  -1   8   7       42.45       50.55      7.48 o 
   0   8   7        7.38        4.26      2.89 o 
   1   8   7        4.25        2.89      2.17 o 
   2   8   7       66.06       65.80      8.67 o 
   3   8   7        0.00       -1.22      2.10 o 
   4   8   7       69.34       50.02      8.14 o 
   5   8   7       11.21       15.72      3.53 o 
  -4   9   7       12.76       13.13      4.73 o 
  -3   9   7        9.78       19.30      5.51 o 
  -2   9   7       21.76       23.73      5.45 o 
  -1   9   7       34.77       37.24     10.31 o 
   0   9   7       20.40       25.70      3.85 o 
   1   9   7        0.49        2.42      1.06 o 
   2   9   7       14.33       20.57      2.71 o 
   3   9   7        0.09        0.19      2.30 o 
   4   9   7       43.56       47.27      6.03 o 
  -3  10   7        2.90        4.60      3.15 o 
  -2  10   7        9.40       12.24      3.05 o 
  -1  10   7        6.47       12.00      2.62 o 
   0  10   7       58.43       74.00      6.89 o 
   1  10   7        0.82       -0.26      2.36 o 
   2  10   7       35.20       35.30      7.68 o 
   3  10   7        2.00       -0.92      2.23 o 
  -2  11   7        6.57        3.81      2.49 o 
  -1  11   7       46.71       51.86      8.93 o 
  -8   0   8       46.22       71.68      9.98 o 
  -7   0   8        9.12        8.93      3.54 o 
  -6   0   8        2.40        5.51      2.23 o 
  -5   0   8      128.41      189.58     13.52 o 
  -4   0   8      236.69      192.60     12.08 o 
  -3   0   8      313.80      289.36     13.65 o 
  -2   0   8       82.69       92.69      6.70 o 
  -1   0   8        4.10        2.23      0.92 o 
   0   0   8      111.77      129.63      5.66 o 
   1   0   8     2196.78     2270.35     37.23 o 
   2   0   8      254.15      265.80     11.03 o 
   3   0   8      166.34      166.21     10.63 o 
   4   0   8      186.49      213.48     13.13 o 
   5   0   8      168.92      181.05     13.13 o 
   6   0   8      465.82      487.74     24.16 o 
   7   0   8        0.26       -1.05      1.31 o 
   8   0   8       50.67       52.12      8.53 o 
  -8   1   8       34.27       26.00      6.43 o 
  -7   1   8       31.76       42.32      4.97 o 
  -6   1   8      103.64       86.66     15.62 o 
  -5   1   8       64.24       75.25      4.93 o 
  -4   1   8      241.24      261.06      9.39 o 
  -3   1   8      309.09      331.78     16.71 o 
  -2   1   8      212.95      214.76      9.97 o 
  -1   1   8        0.90        3.02      0.74 o 
   0   1   8      331.73      349.17      8.24 o 
   1   1   8      303.68      315.64      8.54 o 
   2   1   8      639.58      679.32     19.25 o 
   3   1   8       98.47      152.72     12.34 o 
   4   1   8        0.01        0.39      0.83 o 
   5   1   8      119.11      141.41     16.08 o 
   6   1   8       47.38       42.12      4.82 o 
   7   1   8        3.61        3.63      1.67 o 
   8   1   8        9.39       10.97      2.78 o 
  -8   2   8        0.02       -0.92      1.44 o 
  -7   2   8       84.89       73.13      9.98 o 
  -6   2   8      120.12      104.30     10.11 o 
  -5   2   8       25.64       27.96      3.41 o 
  -4   2   8        6.48        7.26      1.20 o 
  -3   2   8        2.88        3.46      0.67 o 
  -2   2   8       83.87      101.89      3.31 o 
  -1   2   8      408.85      382.94      8.58 o 
   0   2   8      881.85      895.75     79.50 o 
   1   2   8       30.42       42.07      3.27 o 
   2   2   8      893.34      818.69    201.33 o 
   3   2   8        9.81       13.52      1.77 o 
   4   2   8        0.95        0.47      0.76 o 
   5   2   8       79.80       99.40      7.19 o 
   6   2   8        1.23        3.43      1.30 o 
   7   2   8        8.19       11.71      3.43 o 
   8   2   8        0.41       -2.36      2.36 o 
  -8   3   8        9.61        9.85      4.20 o 
  -7   3   8        1.53       11.42      4.60 o 
  -6   3   8       65.48       60.00      9.58 o 
  -5   3   8       73.31       52.52      4.59 o 
  -4   3   8      472.14      429.22     12.51 o 
  -3   3   8        5.52        7.54      0.92 o 
  -2   3   8       53.09       61.08      2.20 o 
  -1   3   8      586.27      607.24     13.84 o 
   0   3   8      602.84      600.26     18.64 o 
   1   3   8     1103.62     1273.01    107.92 o 
   2   3   8      129.00      123.90      6.58 o 
   3   3   8      576.70      603.39     16.70 o 
   4   3   8      129.37      123.79      5.45 o 
   5   3   8        5.27        6.74      2.02 o 
   6   3   8       14.01       12.73      2.64 o 
   7   3   8        9.68       13.82      3.33 o 
  -7   4   8       50.61       44.51      8.27 o 
  -6   4   8       68.36       70.37     10.50 o 
  -5   4   8        9.22       11.95      3.68 o 
  -4   4   8       51.18       36.89      6.04 o 
  -3   4   8      278.16      240.22     32.49 o 
  -2   4   8        1.45        1.65      0.44 o 
  -1   4   8      392.00      401.64     11.17 o 
   0   4   8        0.02       -0.02      0.46 o 
   1   4   8      450.40      496.80     19.17 o 
   2   4   8       44.89       35.67      3.47 o 
   3   4   8      371.94      398.02     44.44 o 
   4   4   8       78.97       83.78      6.16 o 
   5   4   8        4.02        4.99      1.83 o 
   6   4   8      105.53      108.15      7.82 o 
   7   4   8        8.33        8.14      3.81 o 
  -7   5   8       56.68       64.73     10.24 o 
  -6   5   8        0.32        0.79      2.49 o 
  -5   5   8       27.28       40.04      7.22 o 
  -4   5   8        0.24        0.39      1.58 o 
  -3   5   8       46.32       37.02      6.56 o 
  -2   5   8      379.60      390.87     38.01 o 
  -1   5   8       10.07       11.16      1.03 o 
   0   5   8      453.56      439.65     15.80 o 
   1   5   8      104.25      108.45      8.14 o 
   2   5   8      188.00      192.60     12.74 o 
   3   5   8        5.17        8.72      2.02 o 
   4   5   8       42.68       32.40      3.93 o 
   5   5   8        0.01        0.03      0.82 o 
   6   5   8       39.05       35.97      7.09 o 
  -6   6   8        1.27        4.46      3.41 o 
  -5   6   8        0.03        1.97      2.49 o 
  -4   6   8       44.19       49.23      8.27 o 
  -3   6   8       46.32       35.71      6.83 o 
  -2   6   8       92.84      127.48     11.42 o 
  -1   6   8       49.48       46.72      3.87 o 
   0   6   8       43.04       43.34      4.46 o 
   1   6   8      244.76      262.47     10.38 o 
   2   6   8      115.45      107.53      9.72 o 
   3   6   8       82.60       67.35      8.40 o 
   4   6   8       10.08        9.06      2.76 o 
   5   6   8       37.38       35.75      4.51 o 
   6   6   8       10.12       13.26      4.20 o 
   7   6   8        0.19        1.44      1.05 o 
  -5   7   8       66.16       61.57      9.98 o 
  -4   7   8       61.14       62.36      9.45 o 
  -3   7   8        0.13       -1.71      1.84 o 
  -2   7   8        7.61        9.85      3.41 o 
  -1   7   8      155.99      188.58      8.26 o 
   0   7   8       44.21       40.62      3.72 o 
   1   7   8      573.49      604.34     25.47 o 
   2   7   8      110.06      111.80      7.61 o 
   3   7   8       83.71       95.19     10.50 o 
   4   7   8        2.16        3.15      2.63 o 
   5   7   8       43.84       66.56      9.98 o 
  -5   8   8       17.29       21.40      6.04 o 
  -4   8   8        1.52        0.26      2.49 o 
  -3   8   8       91.96       97.19      7.63 o 
  -2   8   8       40.75       27.44      6.04 o 
  -1   8   8      120.44      154.66     13.26 o 
   0   8   8        0.58        0.56      2.43 o 
   1   8   8      186.56      193.80      9.56 o 
   2   8   8       10.19       17.92      2.92 o 
   3   8   8        8.17        7.71      2.24 o 
   4   8   8       10.68       16.94      4.60 o 
   5   8   8       17.59       14.27      3.33 o 
  -4   9   8       22.24       28.75      6.83 o 
  -3   9   8        6.24        3.81      3.02 o 
  -2   9   8       67.91       83.60      7.62 o 
  -1   9   8        7.09        8.42      3.54 o 
   0   9   8       13.40       14.57      4.07 o 
   1   9   8       24.55       24.05      3.62 o 
   2   9   8       24.01       23.33      3.48 o 
   3   9   8        0.37        2.36      1.84 o 
   4   9   8        0.49       -0.43      1.77 o 
  -3  10   8        0.19        4.20      2.89 o 
  -2  10   8       15.88       12.13      2.87 o 
  -1  10   8        2.40        1.29      1.09 o 
   0  10   8       18.73       24.56      4.07 o 
   1  10   8       14.74       21.93      6.04 o 
   2  10   8       49.84       45.89      5.64 o 
   3  10   8        0.01        0.26      1.71 o 
  -2  11   8        1.91       -0.26      1.84 o 
  -1  11   8        5.68        7.75      3.68 o 
  -8   1   9        5.49        5.25      3.15 o 
  -7   1   9        2.23        2.52      2.03 o 
  -6   1   9       24.95       18.67      3.19 o 
  -5   1   9      247.10      219.09     10.44 o 
  -4   1   9       54.90       74.57      4.21 o 
  -3   1   9      273.94      312.87     13.06 o 
  -2   1   9       46.03       48.42      4.08 o 
  -1   1   9       31.46       31.45      2.89 o 
   0   1   9       78.16       70.26      5.78 o 
   1   1   9      173.74      192.50      7.28 o 
   2   1   9      320.71      350.03     14.90 o 
   3   1   9      131.11      118.05     11.75 o 
   4   1   9      194.16      192.07      9.38 o 
   5   1   9      395.14      354.49     13.95 o 
   6   1   9        0.75        0.23      3.35 o 
   7   1   9        1.50        4.41      1.97 o 
   8   1   9        5.04        4.18      2.09 o 
  -8   2   9        5.85        5.38      3.68 o 
  -7   2   9       11.23       22.06      5.91 o 
  -6   2   9       18.77       28.46      3.90 o 
  -5   2   9       75.53      100.31      6.40 o 
  -4   2   9        4.12        9.05      2.08 o 
  -3   2   9      183.15      176.86      6.57 o 
  -2   2   9       19.97       17.99      1.60 o 
  -1   2   9     2831.21     2927.63     67.43 o 
   0   2   9     1710.80     1757.44     84.09 o 
   1   2   9       16.47       16.88      4.46 o 
   2   2   9        2.95        5.65      1.21 o 
   3   2   9        3.19        4.88      1.05 o 
   4   2   9       32.37       34.22      2.91 o 
   5   2   9      322.02      353.80     14.53 o 
   6   2   9        6.07        5.27      2.30 o 
   7   2   9      109.56      129.04      9.77 o 
   8   2   9        0.03        1.97      2.36 o 
  -7   3   9       12.00       12.87      4.73 o 
  -6   3   9        1.53        3.02      2.10 o 
  -5   3   9      397.87      419.73     22.71 o 
  -4   3   9       72.74       65.28     18.18 o 
  -3   3   9      339.93      319.03      8.05 o 
  -2   3   9      159.46      183.05      4.37 o 
  -1   3   9       95.65       98.86      4.03 o 
   0   3   9       47.21       38.99      4.33 o 
   1   3   9      307.27      336.30     22.38 o 
   2   3   9        0.89        2.07      1.10 o 
   3   3   9      221.57      184.92     28.42 o 
   4   3   9        3.64        3.53      1.06 o 
   5   3   9       48.03       50.38      5.27 o 
   6   3   9        0.36       -1.30      1.57 o 
   7   3   9        3.20        4.15      1.89 o 
  -7   4   9        9.32       11.03      4.86 o 
  -6   4   9        3.44        2.23      1.97 o 
  -5   4   9       15.37       19.69      4.99 o 
  -4   4   9        6.08        2.36      1.97 o 
  -3   4   9        8.99        6.84      1.38 o 
  -2   4   9       21.42       19.05      1.57 o 
  -1   4   9       70.26       67.04      3.01 o 
   0   4   9        1.80        2.14      0.66 o 
   1   4   9       32.29       54.22      6.17 o 
   2   4   9        3.20        5.26      1.38 o 
   3   4   9       14.26       14.74      2.64 o 
   4   4   9        2.73        3.40      2.17 o 
   5   4   9       34.37       28.01      4.00 o 
   6   4   9        4.85        5.85      1.99 o 
   7   4   9        9.34       16.54      5.38 o 
  -6   5   9       10.82        9.58      4.46 o 
  -5   5   9       71.04       66.83      9.45 o 
  -4   5   9        0.12        0.92      2.63 o 
  -3   5   9        4.99        2.10      1.31 o 
  -2   5   9      154.87      177.91     13.92 o 
  -1   5   9        0.07       -0.41      0.41 o 
   0   5   9       61.02       55.97      3.23 o 
   1   5   9      139.86      171.86     11.42 o 
   2   5   9       13.69       16.41      3.54 o 
   3   5   9       22.69       23.45      3.29 o 
   4   5   9      183.53      182.24     16.87 o 
   5   5   9       55.19       43.89      4.88 o 
   6   5   9       17.31       30.24      4.27 o 
  -6   6   9       66.51       91.77     12.87 o 
  -5   6   9        0.20        0.53      1.97 o 
  -4   6   9      240.52      237.77     18.25 o 
  -3   6   9        0.11       -0.79      1.44 o 
  -2   6   9      273.78      169.36     14.05 o 
  -1   6   9        5.06        3.81      1.19 o 
   0   6   9      251.92      257.26     17.53 o 
   1   6   9       19.37        6.64      4.99 o 
   2   6   9       27.70       31.25      5.38 o 
   3   6   9      109.92      107.00     10.77 o 
   4   6   9       49.20       53.17      7.88 o 
   5   6   9        2.59        2.82      1.76 o 
   6   6   9        0.06        0.92      1.58 o 
  -5   7   9        7.46       16.67      5.65 o 
  -4   7   9        0.17        2.10      2.76 o 
  -3   7   9        6.93        4.86      3.68 o 
  -2   7   9       99.64       99.26     10.63 o 
  -1   7   9      149.25      137.07     12.21 o 
   0   7   9       12.92       13.22      3.61 o 
   1   7   9      222.49      219.74     20.48 o 
   2   7   9        6.37        7.10      1.90 o 
   3   7   9        7.61        4.33      2.63 o 
   4   7   9       41.74       53.70      8.67 o 
   5   7   9        0.02        1.31      1.97 o 
  -4   8   9        0.00       -0.39      1.05 o 
  -3   8   9       30.45       33.87      7.09 o 
  -2   8   9        0.86       -0.53      2.10 o 
  -1   8   9      119.07      103.33     11.42 o 
   0   8   9        1.29       -1.31      2.23 o 
   1   8   9        0.03        1.13      5.05 o 
   2   8   9        9.37       10.31      2.55 o 
   3   8   9       51.85       37.63      4.69 o 
   4   8   9       52.54       59.61      9.45 o 
   5   8   9        6.75        4.86      2.76 o 
  -4   9   9        0.19        0.26      1.71 o 
  -3   9   9        0.05        0.66      2.10 o 
  -2   9   9       27.94       38.51      7.88 o 
  -1   9   9        1.51        2.63      1.44 o 
   0   9   9       12.33       13.13      4.07 o 
   1   9   9       11.31       14.31      4.46 o 
   2   9   9        0.01        1.77      1.48 o 
   3   9   9        2.41        3.02      2.10 o 
   4   9   9       13.21       14.18      4.46 o 
  -3  10   9        3.99        6.17      4.07 o 
  -2  10   9        6.18        3.99      1.61 o 
  -1  10   9        6.61        7.22      2.33 o 
   0  10   9       23.32       21.48      3.81 o 
   1  10   9       25.67       45.56      8.40 o 
   3  10   9       47.65       62.23      9.45 o 
  -1  11   9        9.11        9.06      4.07 o 
  -7   0  10       25.92       26.91      5.78 o 
  -6   0  10       20.84       16.41      4.33 o 
  -5   0  10       14.63       15.96      2.55 o 
  -4   0  10      118.04      124.59     10.63 o 
  -3   0  10      180.18      234.09     13.39 o 
  -2   0  10        0.69       -1.05      1.05 o 
  -1   0  10      267.45      253.33      9.14 o 
   0   0  10      761.28      760.35     35.91 o 
   1   0  10      192.05      206.97     11.09 o 
   2   0  10      132.67      161.83      7.65 o 
   3   0  10      109.84       94.15      7.68 o 
   4   0  10       95.62      105.16      9.72 o 
   5   0  10      109.47      101.49      9.98 o 
   6   0  10       50.42       46.35      7.09 o 
   7   0  10        0.04       -0.53      1.84 o 
   8   0  10       30.01       24.42      6.17 o 
  -8   1  10       22.56       36.50      7.61 o 
  -7   1  10        6.11       10.90      4.33 o 
  -6   1  10       22.34       19.04      3.68 o 
  -5   1  10        0.24        3.38      1.28 o 
  -4   1  10      120.41      132.05      7.61 o 
  -3   1  10        3.49        1.35      0.67 o 
  -2   1  10      205.77      198.85      6.54 o 
  -1   1  10       57.12       66.79      4.32 o 
   0   1  10      139.72      153.46      5.77 o 
   1   1  10      114.39      125.55      7.73 o 
   2   1  10      238.24      227.05      9.09 o 
   3   1  10      110.80      107.97      8.53 o 
   4   1  10       13.51       15.40      2.87 o 
   5   1  10       37.50       50.45      5.33 o 
   6   1  10        2.43        0.16      0.97 o 
   7   1  10        3.48        2.93      3.02 o 
   8   1  10        2.58        2.76      2.49 o 
  -8   2  10        5.05        7.88      3.68 o 
  -7   2  10       24.58       23.11      5.78 o 
  -6   2  10       16.84       19.43      5.51 o 
  -5   2  10        4.80        4.48      1.51 o 
  -4   2  10       10.00       14.61      2.04 o 
  -3   2  10        8.42       12.98      1.35 o 
  -2   2  10      145.72      164.54      4.97 o 
  -1   2  10      134.26      164.22      6.06 o 
   0   2  10      136.55      134.44      6.56 o 
   1   2  10       90.60       74.88      4.95 o 
   2   2  10        6.36        5.46      1.23 o 
   3   2  10       15.42       13.67      1.78 o 
   4   2  10        4.16        2.08      0.89 o 
   5   2  10       25.63       28.23      6.50 o 
   6   2  10       22.71       25.04      3.94 o 
   7   2  10        3.94        6.03      2.45 o 
   8   2  10        0.62        1.31      2.10 o 
  -7   3  10       24.03       17.59      5.38 o 
  -6   3  10       39.17       50.42      8.27 o 
  -5   3  10       42.92       59.08      9.06 o 
  -4   3  10        5.62        7.31      1.55 o 
  -3   3  10       23.76       19.78      2.42 o 
  -2   3  10      460.20      520.11     10.78 o 
  -1   3  10      183.02      189.01      9.91 o 
   0   3  10       14.16       15.10      3.02 o 
   1   3  10      233.14      249.00     37.35 o 
   2   3  10        7.16        9.60      2.10 o 
   3   3  10      376.44      437.35     84.94 o 
   4   3  10       68.29       48.17      3.71 o 
   5   3  10        1.00        0.86      2.49 o 
   6   3  10        4.52        6.90      2.18 o 
   7   3  10        0.07       -0.27      1.99 o 
  -7   4  10       63.11       51.47      9.32 o 
  -6   4  10       61.11       71.55     10.63 o 
  -5   4  10        3.36        1.71      2.23 o 
  -4   4  10       29.37       36.37      7.09 o 
  -3   4  10       57.95       64.99      8.01 o 
  -2   4  10      184.46      210.53      7.54 o 
  -1   4  10      200.87      195.64     14.38 o 
   0   4  10       13.96        9.58      1.97 o 
   1   4  10        0.05       -0.39      1.71 o 
   2   4  10      338.53      410.86     14.33 o 
   3   4  10       10.56       15.88      2.88 o 
   4   4  10       13.85       20.98      3.36 o 
   5   4  10       11.01       12.35      2.63 o 
   6   4  10       23.49       23.14      4.13 o 
  -6   5  10       28.81       27.18      6.96 o 
  -5   5  10       65.90       97.02     11.68 o 
  -4   5  10        4.14        4.73      3.15 o 
  -3   5  10       10.36        7.88      2.89 o 
  -2   5  10      122.45      133.12      6.50 o 
  -1   5  10       26.16       26.42      2.89 o 
   0   5  10       13.01        9.32      1.75 o 
   1   5  10       84.45       99.12      9.19 o 
   2   5  10        1.04       -1.05      1.31 o 
   3   5  10       32.72       28.26      3.85 o 
   4   5  10       68.17       58.56      5.61 o 
   5   5  10       20.08       20.30      3.57 o 
   6   5  10        0.28        1.62      3.02 o 
  -6   6  10        4.12        5.25      3.68 o 
  -5   6  10        9.44       14.97      5.12 o 
  -4   6  10        6.06       14.05      4.99 o 
  -3   6  10       53.15       54.35      8.14 o 
  -2   6  10       10.55        8.93      3.54 o 
  -1   6  10        4.04        4.65      1.51 o 
   0   6  10      171.87      196.79      9.26 o 
   1   6  10       20.58       18.99      2.84 o 
   2   6  10        2.01        0.13      1.44 o 
   3   6  10       40.37       48.97      6.96 o 
   4   6  10       14.54       13.76      4.14 o 
   5   6  10       54.91       45.29      5.38 o 
   6   6  10        1.00        3.41      2.89 o 
  -5   7  10        9.16       14.84      5.25 o 
  -4   7  10        9.15       12.34      4.73 o 
  -3   7  10        0.43        0.79      2.23 o 
  -2   7  10        1.55        1.84      2.49 o 
  -1   7  10        0.29        3.02      2.63 o 
   0   7  10       40.85       38.05      5.78 o 
   1   7  10      152.22      148.97     13.33 o 
   2   7  10        0.28       -1.31      1.71 o 
   3   7  10       79.84       83.50      9.72 o 
   4   7  10        7.50       12.74      3.94 o 
   5   7  10        8.45       13.26      4.60 o 
  -4   8  10        4.74        4.86      3.94 o 
  -3   8  10       79.06       66.04     10.77 o 
  -2   8  10        6.24        7.61      3.15 o 
  -1   8  10       36.98       40.83      7.22 o 
   0   8  10       60.95       70.63      9.32 o 
   1   8  10        3.75        3.78      1.51 o 
   2   8  10       41.51       41.94      4.77 o 
   3   8  10        0.31        2.89      2.49 o 
   4   8  10       13.55       19.04      5.12 o 
  -3   9  10        3.23        5.65      2.89 o 
  -2   9  10       17.96       21.93      5.51 o 
  -1   9  10        6.33        1.05      1.18 o 
   0   9  10       13.16        7.61      3.41 o 
   1   9  10        1.16        0.00      1.58 o 
   2   9  10       71.85       62.35      7.75 o 
   3   9  10        2.52        3.68      2.49 o 
   4   9  10        4.97        3.28      1.97 o 
  -2  10  10        6.60        6.55      2.37 o 
  -1  10  10       16.17       18.66      3.74 o 
   0  10  10        4.87        2.48      0.97 o 
   1  10  10       20.98       24.95      5.65 o 
   3  10  10       12.68       11.55      4.20 o 
  -1  11  10        3.90        2.23      2.76 o 
  -8   1  11        6.54        6.43      3.41 o 
  -7   1  11        3.25        5.51      3.02 o 
  -6   1  11        0.21       -0.46      1.16 o 
  -5   1  11       70.98       88.24      5.15 o 
  -4   1  11        2.86        3.71      1.69 o 
  -3   1  11       11.11       13.71      1.83 o 
  -2   1  11        6.37        4.08      0.91 o 
  -1   1  11       60.74       65.60      4.52 o 
   0   1  11      126.91      149.63      5.94 o 
   1   1  11        2.62        2.86      0.81 o 
   2   1  11        5.19        8.68      1.64 o 
   3   1  11       56.29       64.31      4.16 o 
   4   1  11      108.29      112.05      5.76 o 
   5   1  11       19.39       28.35      4.17 o 
   6   1  11       41.91       40.94      5.08 o 
   7   1  11       12.24       15.10      3.34 o 
   8   1  11        1.32        5.38      3.41 o 
  -8   2  11       12.33       22.58      6.56 o 
  -7   2  11        2.02        5.65      3.15 o 
  -6   2  11       17.12       27.44      6.17 o 
  -5   2  11       40.08       24.93      3.94 o 
  -4   2  11      188.60      210.60     10.28 o 
  -3   2  11        4.59        2.08      0.59 o 
  -2   2  11        0.72        0.13      0.67 o 
  -1   2  11      130.01      113.68      7.15 o 
   0   2  11       34.51       32.58      3.47 o 
   1   2  11        1.57        1.14      1.07 o 
   2   2  11      125.11       91.91      6.04 o 
   3   2  11       38.03       54.13      6.17 o 
   4   2  11        4.50        2.80      1.06 o 
   5   2  11      195.98      229.14     18.31 o 
   6   2  11        5.50        6.11      1.99 o 
   7   2  11        9.13        9.76      2.69 o 
   8   2  11        3.07        7.09      3.81 o 
  -7   3  11        0.46       -0.13      2.10 o 
  -6   3  11       19.40       11.82      4.46 o 
  -5   3  11       60.20       62.76      8.93 o 
  -4   3  11        0.79        1.86      1.77 o 
  -3   3  11       35.44       44.79      5.97 o 
  -2   3  11        2.26        3.44      0.93 o 
  -1   3  11        3.60        4.89      1.63 o 
   0   3  11      182.17      213.35     12.08 o 
   1   3  11      150.43      139.15     16.67 o 
   2   3  11       24.39       12.39      2.36 o 
   3   3  11        1.26        0.38      1.29 o 
   4   3  11        7.57        6.38      1.25 o 
   5   3  11       14.05       17.74      3.34 o 
   6   3  11        5.04        1.42      1.81 o 
   7   3  11        4.08        6.70      2.59 o 
  -7   4  11        0.10        3.02      3.54 o 
  -6   4  11        0.70        1.18      1.84 o 
  -5   4  11        3.34        4.33      2.89 o 
  -4   4  11        1.38        3.41      2.89 o 
  -3   4  11        5.99        4.60      2.23 o 
  -2   4  11      189.69      180.45      5.55 o 
  -1   4  11        0.20        0.48      1.44 o 
   0   4  11      213.79      208.88     11.68 o 
   1   4  11        3.82        2.10      0.79 o 
   2   4  11       49.94       51.89      4.96 o 
   3   4  11        7.31        7.54      2.27 o 
   4   4  11       15.94       15.87      3.25 o 
   5   4  11        0.06        1.67      1.51 o 
   6   4  11       43.95       54.79      6.35 o 
  -6   5  11        5.06        2.76      2.36 o 
  -5   5  11       14.48       11.95      4.33 o 
  -4   5  11       53.12       50.81      9.19 o 
  -3   5  11       31.10       28.36      5.78 o 
  -2   5  11      120.72      111.19     11.09 o 
  -1   5  11       86.70       75.09      5.10 o 
   0   5  11        1.93        1.81      0.87 o 
   1   5  11       19.33       18.51      3.81 o 
   2   5  11        1.30        4.99      2.36 o 
   3   5  11       11.39       14.58      2.97 o 
   4   5  11      166.74      194.68     10.83 o 
   5   5  11        4.51        6.32      3.15 o 
   6   5  11        3.86        5.11      2.14 o 
  -5   6  11       24.55       20.74      5.91 o 
  -4   6  11       37.37       52.78      9.32 o 
  -3   6  11        1.59        0.53      2.10 o 
  -2   6  11       18.32       22.45      4.73 o 
  -1   6  11      126.65      115.64     10.31 o 
   0   6  11       51.44       41.13      3.94 o 
   1   6  11       79.89       82.98      7.88 o 
   2   6  11       34.29       34.79      6.04 o 
   3   6  11       12.51       12.21      4.07 o 
   4   6  11        1.16        1.53      3.15 o 
   5   6  11       10.35       12.80      4.79 o 
  -5   7  11        2.97        0.00      2.23 o 
  -4   7  11        1.16       -0.92      1.97 o 
  -3   7  11       24.73       23.50      5.51 o 
  -2   7  11        6.32        9.85      4.07 o 
  -1   7  11      112.69       92.17     11.03 o 
   0   7  11        5.69        7.55      1.72 o 
   1   7  11       59.05       58.38      5.62 o 
   2   7  11       13.83       17.07      4.33 o 
   3   7  11        0.02        6.17      3.28 o 
   4   7  11       52.42       46.35      7.75 o 
   5   7  11        8.83        6.56      2.89 o 
  -4   8  11        0.44        0.66      2.36 o 
  -3   8  11       13.92       18.77      5.65 o 
  -2   8  11       17.22       12.60      3.81 o 
  -1   8  11        4.64        2.76      2.10 o 
   0   8  11        6.60        6.04      2.76 o 
   1   8  11        8.55        7.58      2.13 o 
   2   8  11        3.58        6.46      2.17 o 
   3   8  11        6.74        5.12      2.89 o 
   4   8  11        5.48        6.30      3.28 o 
  -3   9  11        3.95        0.92      2.76 o 
  -2   9  11        1.24        3.54      2.10 o 
  -1   9  11        3.40        3.02      2.23 o 
   0   9  11       58.08       86.65     10.90 o 
   1   9  11        5.29        3.68      2.76 o 
   2   9  11       29.74       32.03      4.44 o 
   3   9  11        2.81        7.11      2.37 o 
  -1  10  11       27.04       18.60      3.75 o 
   0  10  11        3.07        4.73      3.02 o 
   1  10  11       16.94       21.27      5.51 o 
   3  10  11        1.56        0.00      2.10 o 
  -7   0  12        0.10        2.89      1.97 o 
  -6   0  12      103.54       78.77     10.24 o 
  -5   0  12       73.27       93.58      6.69 o 
  -4   0  12       40.96       32.12      4.92 o 
  -3   0  12      363.01      355.98     12.67 o 
  -2   0  12       26.08       28.51      3.15 o 
  -1   0  12       51.64       54.69      4.41 o 
   0   0  12      443.64      461.18     14.23 o 
   1   0  12        9.58        8.01      1.98 o 
   2   0  12      884.07      958.15     29.41 o 
   3   0  12      349.23      390.77     13.99 o 
   4   0  12       48.31       46.87      6.96 o 
   5   0  12       19.30       16.94      4.60 o 
   6   0  12       23.03       19.69      5.25 o 
   7   0  12        3.32        0.53      1.18 o 
  -7   1  12       17.49       29.41      6.30 o 
  -6   1  12        0.56        0.47      1.27 o 
  -5   1  12        3.58        4.11      1.31 o 
  -4   1  12       38.79       33.91      3.19 o 
  -3   1  12       97.09       85.00      4.79 o 
  -2   1  12       10.85       14.67      1.83 o 
  -1   1  12        2.65        1.95      1.11 o 
   0   1  12        0.01        0.10      0.86 o 
   1   1  12        0.26       -0.05      0.70 o 
   2   1  12      180.59      190.57      7.45 o 
   3   1  12        1.40        2.41      0.98 o 
   4   1  12       31.23       40.05      3.60 o 
   5   1  12        0.14        4.73      2.04 o 
   6   1  12        7.91        9.51      3.02 o 
   7   1  12        7.45        8.52      2.49 o 
  -7   2  12        3.88        3.94      2.23 o 
  -6   2  12        2.52        3.02      2.49 o 
  -5   2  12       51.78       55.61     12.28 o 
  -4   2  12       14.51       15.39      2.62 o 
  -3   2  12       59.72       55.78      3.89 o 
  -2   2  12       10.62       12.23      1.46 o 
  -1   2  12       49.19       60.15      4.86 o 
   0   2  12      111.65      127.19      7.04 o 
   1   2  12      144.93      135.23      7.47 o 
   2   2  12        2.63        5.97      1.99 o 
   3   2  12      170.68      182.67      9.03 o 
   4   2  12       15.44       22.56      2.75 o 
   5   2  12       20.90       27.16      4.32 o 
   6   2  12       16.56       17.80      3.65 o 
   7   2  12        0.13       -0.38      1.16 o 
  -7   3  12       22.71       20.48      6.30 o 
  -6   3  12       37.65       43.33      8.01 o 
  -5   3  12       22.83       24.29      5.78 o 
  -4   3  12       20.62       14.70      4.07 o 
  -3   3  12      115.74      126.48      7.81 o 
  -2   3  12       25.04       30.09      2.44 o 
  -1   3  12      493.37      486.09     52.52 o 
   0   3  12       27.91       26.91      4.33 o 
   1   3  12       58.07       61.20      5.05 o 
   2   3  12        0.08       -0.25      0.91 o 
   3   3  12        7.48        2.72      1.58 o 
   4   3  12       18.12       16.17      2.32 o 
   5   3  12       12.39        8.69      2.43 o 
   6   3  12        5.30        4.61      1.70 o 
   7   3  12        8.89       10.90      4.46 o 
  -6   4  12        0.24        0.66      1.84 o 
  -5   4  12       23.00       31.64      6.43 o 
  -4   4  12        0.50       -0.26      1.58 o 
  -3   4  12        0.79       -0.13      1.31 o 
  -2   4  12       97.12       88.43      4.59 o 
  -1   4  12      136.46      135.89      7.03 o 
   0   4  12        0.75        1.31      1.58 o 
   1   4  12       50.55       64.33      6.83 o 
   2   4  12      148.40      139.86      8.25 o 
   3   4  12       15.57       25.24      3.65 o 
   4   4  12       64.80       60.71      4.58 o 
   5   4  12        3.93       -0.64      1.19 o 
   6   4  12        5.40        6.22      1.85 o 
   7   4  12       16.51       25.34      6.30 o 
  -6   5  12       30.94       42.67      8.67 o 
  -5   5  12        9.37       17.86      5.25 o 
  -4   5  12       16.65       24.81      6.04 o 
  -3   5  12       20.36       22.71      5.38 o 
  -2   5  12      113.76       89.67     10.63 o 
  -1   5  12       13.56       10.87      2.06 o 
   0   5  12        3.52        2.55      1.01 o 
   1   5  12       67.52       71.82      7.48 o 
   2   5  12       55.32       58.16      7.22 o 
   3   5  12       94.28      102.67      7.88 o 
   4   5  12       13.08       14.46      3.28 o 
   5   5  12        9.01        9.73      2.84 o 
   6   5  12        3.49        7.35      3.28 o 
  -5   6  12       18.28        8.80      4.86 o 
  -4   6  12        3.28        8.80      4.33 o 
  -3   6  12       18.12       12.60      4.33 o 
  -2   6  12       47.23       35.97      6.56 o 
  -1   6  12       39.05       41.97      4.04 o 
   0   6  12       17.40       12.67      2.31 o 
   1   6  12      180.70      190.13      9.70 o 
   2   6  12        0.69       -1.58      1.84 o 
   3   6  12       20.59       18.91      4.86 o 
   4   6  12        0.80       -0.49      1.19 o 
   5   6  12        1.20        2.92      2.89 o 
  -4   7  12        5.58        8.80      4.20 o 
  -3   7  12       26.57       24.42      5.65 o 
  -2   7  12        1.32        5.25      3.02 o 
  -1   7  12       55.34       70.24      9.72 o 
   0   7  12        0.60       -1.25      1.25 o 
   1   7  12       56.68       64.09      5.96 o 
   2   7  12        1.93        6.96      3.28 o 
   3   7  12        1.44        0.79      1.71 o 
   4   7  12        8.18        8.53      4.07 o 
  -3   8  12        0.14        2.23      3.54 o 
  -2   8  12       28.71       26.52      6.17 o 
  -1   8  12        0.49       -0.26      1.58 o 
   0   8  12        1.93        4.20      3.02 o 
   1   8  12       14.46       16.79      5.38 o 
   2   8  12        1.18        1.77      1.48 o 
   3   8  12        0.15        4.99      3.28 o 
   4   8  12        7.40        7.48      3.94 o 
  -2   9  12       13.56        6.43      3.41 o 
  -1   9  12        1.57        3.94      3.15 o 
   0   9  12        9.92       12.47      4.86 o 
   1   9  12       60.70       52.78      8.40 o 
   2   9  12       39.85       38.12      5.28 o 
   3   9  12       34.49       34.86      5.20 o 
  -1  10  12        9.51        8.67      4.07 o 
   0  10  12        0.85       -1.05      2.36 o 
   1  10  12        9.22       13.79      4.60 o 
  -7   1  13       17.24       27.57      6.43 o 
  -6   1  13        0.12        1.71      1.44 o 
  -5   1  13        9.13       18.95      2.52 o 
  -4   1  13        0.05        0.42      1.12 o 
  -3   1  13        3.27        4.98      1.54 o 
  -2   1  13        3.91        3.82      0.85 o 
  -1   1  13       59.02       68.09      5.20 o 
   0   1  13       61.80       64.58      4.24 o 
   1   1  13      169.49      161.76      6.00 o 
   2   1  13       30.57       27.80      2.78 o 
   3   1  13       15.03        7.68      1.58 o 
   4   1  13       48.04       50.85      4.21 o 
   5   1  13      110.94      112.01      9.45 o 
   6   1  13        2.36        1.96      1.38 o 
   7   1  13       17.32       21.64      4.22 o 
  -7   2  13        0.62       -0.26      2.23 o 
  -6   2  13        0.75        0.39      1.58 o 
  -5   2  13      187.07      173.04     15.62 o 
  -4   2  13      119.56      136.70      6.78 o 
  -3   2  13       64.30       72.43      4.60 o 
  -2   2  13      180.56      210.59     11.51 o 
  -1   2  13        1.12        0.77      0.92 o 
   0   2  13        0.16        0.27      0.97 o 
   1   2  13      150.79      154.96      8.20 o 
   2   2  13       22.95       29.12      3.03 o 
   3   2  13      183.16      184.10      7.81 o 
   4   2  13       49.12       61.57      5.35 o 
   5   2  13       76.87       70.27      6.68 o 
   6   2  13        4.29        2.38      1.48 o 
   7   2  13        1.67        0.26      2.10 o 
  -7   3  13        1.45        3.81      3.81 o 
  -6   3  13        0.05       -1.44      1.84 o 
  -5   3  13        0.06        1.31      2.10 o 
  -4   3  13        0.44       -1.58      2.63 o 
  -3   3  13        6.51       10.05      2.08 o 
  -2   3  13       37.39       37.40      2.87 o 
  -1   3  13       75.17       74.68      5.58 o 
   0   3  13       79.87       84.29      8.14 o 
   1   3  13        2.24        1.30      1.71 o 
   2   3  13        7.81       10.35      2.24 o 
   3   3  13       11.27        6.89      1.36 o 
   4   3  13        5.98        7.09      1.51 o 
   5   3  13       17.06       17.54      8.01 o 
   6   3  13        9.12        6.42      2.37 o 
   7   3  13        0.01        1.84      2.89 o 
  -6   4  13        0.37        0.79      1.58 o 
  -5   4  13        7.43        7.61      4.33 o 
  -4   4  13        9.73        6.04      3.54 o 
  -3   4  13       47.30       51.07      8.14 o 
  -2   4  13        8.52       11.13      2.04 o 
  -1   4  13      151.82      136.05      8.34 o 
   0   4  13       64.17       59.87      6.70 o 
   1   4  13       54.23       49.37      6.30 o 
   2   4  13       37.22       45.18      7.29 o 
   3   4  13        3.58        2.81      1.53 o 
   4   4  13       14.31       17.33      2.51 o 
   5   4  13        4.50        6.36      2.04 o 
   6   4  13        7.47        5.98      4.40 o 
   7   4  13       14.00       25.73      6.43 o 
  -5   5  13        5.27        1.71      2.10 o 
  -4   5  13       46.43       49.23      8.27 o 
  -3   5  13       21.44       20.35      5.65 o 
  -2   5  13      149.33      166.34     14.57 o 
  -1   5  13        8.81        8.02      1.92 o 
   0   5  13       84.11       94.95      6.50 o 
   1   5  13      101.62       77.72      8.01 o 
   2   5  13        1.92        2.49      1.05 o 
   3   5  13       10.87       17.25      3.38 o 
   4   5  13       13.85       14.51      3.08 o 
   5   5  13        7.15       11.43      3.15 o 
   6   5  13        4.30        4.20      2.89 o 
  -5   6  13        6.03       11.95      4.73 o 
  -4   6  13        3.73        2.23      2.10 o 
  -3   6  13        9.33        7.75      3.41 o 
  -2   6  13       18.14       15.49      4.73 o 
  -1   6  13       30.98       38.73      6.70 o 
   0   6  13       36.94       40.96      4.29 o 
   1   6  13      172.64      171.13      9.65 o 
   2   6  13        0.03       -1.05      2.10 o 
   3   6  13        6.52        7.09      3.02 o 
   4   6  13       12.28       21.76      4.08 o 
   5   6  13        2.84        2.66      4.60 o 
  -4   7  13       14.80       11.68      5.38 o 
  -3   7  13       54.36       53.83      8.93 o 
  -2   7  13       11.17        9.98      4.07 o 
  -1   7  13       38.31       36.37      7.22 o 
   0   7  13        6.27        5.91      2.76 o 
   1   7  13        0.01        1.51      1.58 o 
   2   7  13       12.82       11.16      3.81 o 
   3   7  13       14.93       18.64      4.99 o 
   4   7  13       43.74       50.28      9.06 o 
  -3   8  13        0.15        3.15      3.15 o 
  -2   8  13        4.08        2.36      1.71 o 
  -1   8  13        7.20        9.85      4.07 o 
   0   8  13       10.17       10.37      4.07 o 
   1   8  13        7.28       17.99      5.12 o 
   2   8  13        4.30        4.62      2.23 o 
   3   8  13        6.44       10.90      4.60 o 
   4   8  13        2.97        8.80      4.46 o 
  -2   9  13        1.54       -0.92      2.76 o 
  -1   9  13        9.80       12.34      4.20 o 
   0   9  13       17.87       14.70      4.99 o 
   1   9  13       13.41       15.23      4.86 o 
   2   9  13        4.63        5.65      3.41 o 
   3   9  13        8.51        8.86      2.97 o 
   1  10  13       37.19       37.16      8.40 o 
  -6   0  14       32.72       25.47      5.65 o 
  -5   0  14       33.18       40.18      4.64 o 
  -4   0  14       31.27       32.81      4.06 o 
  -3   0  14       16.88       25.47      3.57 o 
  -2   0  14       35.75       32.56      3.85 o 
  -1   0  14       38.51       35.05      3.93 o 
   0   0  14        4.21        3.61      1.39 o 
   1   0  14      207.95      195.78     13.52 o 
   2   0  14       92.88       86.21      6.59 o 
   3   0  14       23.00       22.72      3.39 o 
   4   0  14       39.66       36.50      6.17 o 
   5   0  14        3.36        1.97      2.10 o 
   6   0  14        6.43        4.60      3.15 o 
  -7   1  14        6.23       11.29      4.46 o 
  -6   1  14        0.60        0.66      1.84 o 
  -5   1  14        0.92        2.87      1.13 o 
  -4   1  14       11.25        8.10      1.57 o 
  -3   1  14        8.73        7.05      1.73 o 
  -2   1  14        1.17        3.79      1.30 o 
  -1   1  14       29.07       29.93      3.56 o 
   0   1  14        0.67        1.49      0.90 o 
   1   1  14        2.70        2.76      1.12 o 
   2   1  14        0.01        0.66      0.71 o 
   3   1  14        8.67        5.71      1.30 o 
   4   1  14        1.06       -0.38      0.88 o 
   5   1  14        5.65        3.29      1.57 o 
   6   1  14       14.80       21.77      4.12 o 
  -7   2  14        4.27        3.41      3.41 o 
  -6   2  14        1.28       -2.23      2.49 o 
  -5   2  14       12.18       14.18      4.86 o 
  -4   2  14        4.35        2.11      1.38 o 
  -3   2  14       16.93       15.09      2.23 o 
  -2   2  14        7.71       13.39      1.63 o 
  -1   2  14        3.25        4.51      1.13 o 
   0   2  14       16.62       11.66      2.27 o 
   1   2  14       84.78       97.41     15.62 o 
   2   2  14       21.80       21.10      2.72 o 
   3   2  14       47.29       50.43      4.24 o 
   4   2  14       45.26       39.28      3.80 o 
   5   2  14       17.72       16.60      3.71 o 
   6   2  14        0.87        0.48      1.81 o 
  -6   3  14       34.61       35.45      7.22 o 
  -5   3  14       30.34       32.17      7.22 o 
  -4   3  14       11.21        7.75      3.54 o 
  -3   3  14        5.94        5.17      2.76 o 
  -2   3  14      130.01      135.15      5.79 o 
  -1   3  14      213.90      228.06     12.74 o 
   0   3  14       23.16       20.35      4.20 o 
   1   3  14        6.94        5.31      1.85 o 
   2   3  14        0.60        1.51      1.38 o 
   3   3  14       11.82       10.46      2.76 o 
   4   3  14        0.22       -0.61      1.97 o 
   5   3  14        0.01        0.29      1.53 o 
   6   3  14       10.82       15.37      3.66 o 
  -6   4  14       29.20       30.59      7.09 o 
  -5   4  14       35.20       35.84      7.88 o 
  -4   4  14        0.10        1.58      2.36 o 
  -3   4  14        1.59        0.79      1.44 o 
  -2   4  14       77.19       73.17      5.41 o 
  -1   4  14       16.72       19.58      2.94 o 
   0   4  14        0.91       -0.53      1.18 o 
   1   4  14       57.75       63.94      7.88 o 
   2   4  14        4.60        5.39      4.27 o 
   3   4  14       46.80       46.33      5.04 o 
   4   4  14       54.88       46.03      4.18 o 
   5   4  14        7.21        4.30      2.43 o 
   6   4  14        0.91        3.02      3.54 o 
  -5   5  14        2.22        2.49      1.84 o 
  -4   5  14        6.77       13.79      4.99 o 
  -3   5  14       25.67       22.32      5.91 o 
  -2   5  14        8.77       12.47      4.60 o 
  -1   5  14       10.60        6.48      1.79 o 
   0   5  14      121.04      130.85      8.07 o 
   1   5  14       25.19       26.78      4.86 o 
   2   5  14        3.26        5.91      2.76 o 
   3   5  14       47.08       43.27      5.24 o 
   4   5  14        1.73        1.85      1.47 o 
   5   5  14        5.27        3.49      1.42 o 
   6   5  14        0.11       -1.18      2.23 o 
  -4   6  14       12.26        4.73      1.97 o 
  -3   6  14       10.57        8.40      3.81 o 
  -2   6  14        3.79        0.53      1.44 o 
  -1   6  14        5.78        5.25      2.63 o 
   0   6  14       58.04       59.95      5.50 o 
   1   6  14       48.93       43.32      4.95 o 
   2   6  14        2.55        2.36      2.23 o 
   3   6  14        6.37        6.43      2.76 o 
   4   6  14        0.00        1.53      1.64 o 
   5   6  14        0.29        0.53      1.31 o 
  -3   7  14       11.90       14.84      4.99 o 
  -2   7  14        2.42        4.46      3.41 o 
  -1   7  14       17.68       19.30      5.78 o 
   0   7  14        0.38        1.18      1.97 o 
   1   7  14        0.87        0.68      0.98 o 
   2   7  14        0.59       -0.53      1.58 o 
   3   7  14        4.10        8.27      3.94 o 
   4   7  14        0.92        5.91      3.68 o 
  -2   8  14       14.74       19.04      6.04 o 
  -1   8  14        0.06        0.66      1.31 o 
   0   8  14        2.49        2.36      2.76 o 
   1   8  14        0.54        3.02      3.15 o 
   2   8  14       12.66       12.70      3.87 o 
   3   8  14        0.62        2.63      2.36 o 
   0   9  14        0.03       -1.97      2.49 o 
   1   9  14       13.98       21.27      5.65 o 
   2   9  14        4.28        6.04      3.54 o 
   3   9  14       18.68       16.47      3.62 o 
  -6   1  15        0.78        0.26      1.71 o 
  -5   1  15        5.64        7.16      1.68 o 
  -4   1  15       29.09       31.60      3.33 o 
  -3   1  15        3.81        5.58      1.66 o 
  -2   1  15       10.36       12.89      2.11 o 
  -1   1  15        0.01        2.00      1.16 o 
   0   1  15       78.12       73.01      4.27 o 
   1   1  15        0.00        1.19      1.02 o 
   2   1  15       47.31       41.87      4.48 o 
   3   1  15        0.17        0.30      1.10 o 
   4   1  15       13.52       18.68      2.83 o 
   5   1  15       21.75       22.58      4.53 o 
   6   1  15        0.07       -0.34      2.03 o 
  -7   2  15        0.00       -0.92      1.71 o 
  -6   2  15        1.91       -0.39      1.31 o 
  -5   2  15       25.11       29.54      6.70 o 
  -4   2  15        0.50       -1.25      1.25 o 
  -3   2  15       37.06       39.26      3.68 o 
  -2   2  15       57.18       65.54      3.87 o 
  -1   2  15       26.50       23.62      3.28 o 
   0   2  15       12.66       23.96      3.48 o 
   1   2  15        9.38        8.86      1.79 o 
   2   2  15        0.01       -0.17      0.84 o 
   3   2  15        0.15       -0.69      1.14 o 
   4   2  15        0.49        2.11      1.45 o 
   5   2  15        1.02        4.05      1.98 o 
   6   2  15        0.13       -0.38      1.65 o 
  -6   3  15        1.25        7.22      3.81 o 
  -5   3  15        1.48        5.25      3.02 o 
  -4   3  15        5.07        0.66      1.84 o 
  -3   3  15        0.29        5.78      2.76 o 
  -2   3  15        9.79        9.02      1.81 o 
  -1   3  15       18.17       13.87      4.66 o 
   0   3  15       65.35       59.61      7.35 o 
   1   3  15       15.24       10.39      2.42 o 
   2   3  15       60.63       51.18      5.38 o 
   3   3  15        1.35        1.99      0.94 o 
   4   3  15        1.74        1.49      1.10 o 
   5   3  15       31.13       29.90      4.71 o 
   6   3  15       19.00       22.19      6.30 o 
  -5   4  15        2.28        6.70      3.94 o 
  -4   4  15        3.50        5.12      3.02 o 
  -3   4  15        0.22       -0.26      2.23 o 
  -2   4  15       11.61        9.58      3.41 o 
  -1   4  15       17.30       19.05      5.91 o 
   0   4  15        6.99        4.86      2.36 o 
   1   4  15        0.33        3.15      2.63 o 
   2   4  15        1.57       -0.07      0.91 o 
   3   4  15        0.45        0.02      1.31 o 
   4   4  15       11.78       11.86      2.36 o 
   5   4  15        0.11       -0.92      1.28 o 
   6   4  15        0.00       -0.53      1.31 o 
  -5   5  15        6.94        3.94      3.15 o 
  -4   5  15        4.42        3.15      2.23 o 
  -3   5  15        0.40        1.97      1.97 o 
  -2   5  15        1.40        6.56      3.94 o 
  -1   5  15        2.71        3.66      2.43 o 
   0   5  15        8.10       10.84      2.38 o 
   1   5  15       24.43       29.67      5.78 o 
   2   5  15        5.03        7.88      3.41 o 
   3   5  15        8.22       14.36      3.38 o 
   4   5  15        9.17        7.01      1.55 o 
   5   5  15        1.07        1.71      1.31 o 
   6   5  15        2.16        4.46      2.76 o 
  -4   6  15        0.33        2.49      2.89 o 
  -3   6  15        5.04        7.35      4.07 o 
  -2   6  15        5.53        3.94      3.15 o 
  -1   6  15       14.41       10.50      3.94 o 
   0   6  15       25.38       25.13      3.60 o 
   1   6  15       18.58       18.30      3.40 o 
   2   6  15        0.68        0.13      1.18 o 
   3   6  15        0.64        1.05      1.58 o 
   4   6  15       14.75       22.45      5.91 o 
   5   6  15        9.34        5.51      3.02 o 
  -3   7  15        7.64       11.55      4.60 o 
  -2   7  15        2.84        8.40      4.07 o 
  -1   7  15        2.22        1.58      3.15 o 
   0   7  15        0.05       -2.49      2.49 o 
   1   7  15        8.14       10.71      2.60 o 
   2   7  15        0.29       -0.92      0.92 o 
   3   7  15        3.77        3.28      2.76 o 
  -1   8  15       16.08       22.45      6.70 o 
   0   8  15       17.01       26.52      6.30 o 
   1   8  15        1.42        2.10      2.23 o 
   2   8  15       27.55       21.06      3.89 o 
   3   8  15        1.06        1.98      1.77 o 
  -5   0  16       41.25       46.78      5.31 o 
  -4   0  16       26.18       23.23      4.73 o 
  -3   0  16        4.08        5.85      2.09 o 
  -2   0  16       12.75        8.94      2.06 o 
  -1   0  16        0.27        0.30      1.20 o 
   0   0  16       11.04        5.88      1.64 o 
   1   0  16       72.32       81.93      6.85 o 
   2   0  16        7.61        7.03      1.90 o 
   3   0  16        1.15        0.00      1.44 o 
   4   0  16        5.39       13.00      5.12 o 
   5   0  16        8.44       20.48      5.91 o 
  -6   1  16       17.96       19.17      5.25 o 
  -5   1  16       27.89       28.31      4.38 o 
  -4   1  16        0.13        1.91      1.17 o 
  -3   1  16       42.63       43.36      3.51 o 
  -2   1  16        0.04       -0.56      1.02 o 
  -1   1  16        0.33        0.90      0.90 o 
   0   1  16       80.25       76.97      4.55 o 
   1   1  16        1.06        1.05      0.92 o 
   2   1  16       71.21       82.32      6.72 o 
   3   1  16       54.65       49.04      4.48 o 
   4   1  16        5.33        1.82      1.16 o 
   5   1  16        4.71        4.52      1.75 o 
  -6   2  16        1.34        6.70      3.54 o 
  -5   2  16        0.34        2.49      2.76 o 
  -4   2  16        2.60        4.05      1.89 o 
  -3   2  16        6.96       10.30      2.04 o 
  -2   2  16        3.12        2.44      1.10 o 
  -1   2  16       22.01       24.94      3.07 o 
   0   2  16        0.34       -0.98      2.30 o 
   1   2  16       12.34       12.20      2.04 o 
   2   2  16        0.00        0.80      0.96 o 
   3   2  16       17.73       17.52      2.68 o 
   4   2  16       20.99       26.98      3.47 o 
   5   2  16        1.25        4.20      2.04 o 
  -6   3  16        3.93        0.92      1.97 o 
  -5   3  16        1.62        4.60      3.81 o 
  -4   3  16        5.65        6.17      2.89 o 
  -3   3  16       15.51        6.04      3.15 o 
  -2   3  16       33.53       31.07      3.05 o 
  -1   3  16        3.48        1.15      0.88 o 
   0   3  16        4.22        8.01      2.89 o 
   1   3  16       36.33       36.03      4.61 o 
   2   3  16       18.05       20.55      2.83 o 
   3   3  16       17.00       16.25      2.75 o 
   4   3  16       16.27       18.68      2.89 o 
   5   3  16        2.39        0.46      1.30 o 
  -5   4  16        6.61        9.72      4.99 o 
  -4   4  16        0.00       -2.49      2.49 o 
  -3   4  16       12.57        9.19      3.68 o 
  -2   4  16       45.68       47.00      7.88 o 
  -1   4  16        0.27        0.58      2.10 o 
   0   4  16       23.32       25.43      3.85 o 
   1   4  16       39.05       42.14      6.70 o 
   2   4  16        1.99        2.44      2.43 o 
   3   4  16       21.25       22.92      4.00 o 
   4   4  16       40.17       37.70      4.14 o 
   5   4  16        0.16       -2.49      3.28 o 
  -4   5  16        1.01        3.02      2.63 o 
  -3   5  16        2.96        3.41      2.63 o 
  -2   5  16       33.97       17.07      5.38 o 
  -1   5  16       52.24       33.22      6.70 o 
   0   5  16        0.47        1.36      2.56 o 
   1   5  16       33.39       40.04      6.96 o 
   2   5  16        2.92        6.17      3.02 o 
   3   5  16        0.99        4.12      1.98 o 
   4   5  16        2.19        1.55      1.21 o 
   5   5  16        0.08       -1.44      2.89 o 
  -3   6  16        6.84        4.73      3.54 o 
  -2   6  16        3.91        5.51      3.15 o 
  -1   6  16       13.86       15.75      5.12 o 
   0   6  16        0.80        3.28      3.15 o 
   1   6  16       11.22       14.91      3.08 o 
   2   6  16        4.60        6.17      3.41 o 
   3   6  16        0.57        1.05      1.31 o 
   4   6  16        4.24        9.19      3.94 o 
  -2   7  16        2.97        1.97      1.18 o 
  -1   7  16        2.91       11.03      4.33 o 
   0   7  16        0.98       -1.44      1.97 o 
   1   7  16        1.45       -0.66      1.97 o 
   2   7  16        4.19        2.65      2.63 o 
   3   7  16        1.30        3.15      2.49 o 
   0   8  16        4.63       14.44      5.38 o 
   1   8  16       15.59       14.97      4.99 o 
  -6   1  17        0.15        1.71      1.71 o 
  -5   1  17       22.96       20.39      3.08 o 
  -4   1  17       19.21       22.24      2.62 o 
  -3   1  17        3.10        4.91      1.44 o 
  -2   1  17       15.86       18.25      2.24 o 
  -1   1  17        0.37        0.02      0.79 o 
   0   1  17        8.70        9.50      1.87 o 
   1   1  17       32.31       35.80      3.23 o 
   2   1  17        1.62        2.92      1.58 o 
   3   1  17        4.15        2.64      1.46 o 
   4   1  17        3.31        5.03      2.22 o 
   5   1  17        0.02        3.22      3.74 o 
  -6   2  17        4.62        7.61      3.94 o 
  -5   2  17        4.25        4.07      3.41 o 
  -4   2  17        3.98        2.36      2.10 o 
  -3   2  17       14.97       16.93      2.66 o 
  -2   2  17        7.25        7.61      1.99 o 
  -1   2  17        3.29        4.98      1.57 o 
   0   2  17       10.29       13.85      2.47 o 
   1   2  17       37.13       30.65      3.57 o 
   2   2  17        0.07        0.52      0.94 o 
   3   2  17        7.58        3.86      1.94 o 
   4   2  17       14.37       15.46      2.57 o 
   5   2  17       17.26       21.82      4.44 o 
  -5   3  17        0.05        7.88      4.99 o 
  -4   3  17        0.24        1.58      2.23 o 
  -3   3  17       10.11       14.31      5.25 o 
  -2   3  17        3.01        6.04      2.14 o 
  -1   3  17       15.83       14.91      2.74 o 
   0   3  17        0.08        0.26      1.71 o 
   1   3  17       21.68       23.81      3.94 o 
   2   3  17        2.11        1.97      1.55 o 
   3   3  17        1.53        1.33      0.97 o 
   4   3  17        1.46        1.87      1.27 o 
   5   3  17       12.22       21.79      6.56 o 
  -4   4  17       10.18       12.87      4.73 o 
  -3   4  17       12.25       11.03      4.33 o 
  -2   4  17      108.85       98.20     11.42 o 
  -1   4  17       37.35       31.08      4.06 o 
   0   4  17       23.61       30.10      4.48 o 
   1   4  17       42.29       58.42      8.27 o 
   2   4  17        1.69       -0.13      1.71 o 
   3   4  17        9.63       11.84      2.32 o 
   4   4  17        2.21        4.56      1.84 o 
  -4   5  17        8.26       17.86      5.51 o 
  -3   5  17       20.11       24.16      6.30 o 
  -2   5  17        1.40        3.41      3.15 o 
  -1   5  17       16.46        7.48      3.81 o 
   0   5  17       61.77       67.01      6.29 o 
   1   5  17       17.46       11.55      3.81 o 
   2   5  17        3.75        8.67      3.94 o 
   3   5  17        0.02       -0.77      2.10 o 
   4   5  17        1.57       -1.09      1.26 o 
  -2   6  17        6.57       10.37      4.86 o 
  -1   6  17        8.15        6.96      3.02 o 
   0   6  17        4.71        5.25      3.15 o 
   1   6  17        2.45        1.27      3.28 o 
   2   6  17        4.94       11.29      4.20 o 
   3   6  17        2.19        5.25      2.49 o 
  -1   7  17        0.04       -1.84      1.97 o 
   0   7  17        0.18       -1.05      2.10 o 
   1   7  17        0.42        0.66      1.44 o 
   2   7  17        0.43        0.79      1.97 o 
   3   7  17        3.96        6.70      3.68 o 
  -5   0  18        6.03        7.88      3.41 o 
  -4   0  18        3.04        1.75      1.84 o 
  -3   0  18        0.00       -1.64      1.64 o 
  -2   0  18        1.05        0.26      0.91 o 
  -1   0  18       20.01       18.99      3.66 o 
   0   0  18       37.07       34.37      4.73 o 
   1   0  18        5.27        4.85      2.14 o 
   2   0  18        1.94        7.35      4.27 o 
   3   0  18        8.84        8.67      3.68 o 
   4   0  18       28.85       50.42      8.80 o 
  -5   1  18       16.17       19.23      3.15 o 
  -4   1  18        0.42       -1.25      1.25 o 
  -3   1  18       15.04       17.28      2.37 o 
  -2   1  18        8.28        9.74      1.70 o 
  -1   1  18       14.21       15.89      2.23 o 
   0   1  18        0.89       -0.10      0.67 o 
   1   1  18        0.37        2.00      1.02 o 
   2   1  18       13.97       12.80      2.74 o 
   3   1  18        8.85       10.68      2.40 o 
   4   1  18        2.28        3.52      2.33 o 
  -5   2  18        3.39        2.98      1.64 o 
  -4   2  18        0.21        2.76      3.54 o 
  -3   2  18        0.19        0.59      1.21 o 
  -2   2  18        4.93        3.55      1.41 o 
  -1   2  18        7.01        7.59      1.48 o 
   0   2  18        0.06       -1.18      1.30 o 
   1   2  18        3.36        2.89      1.43 o 
   2   2  18        1.05        4.03      1.73 o 
   3   2  18        0.00        1.51      1.42 o 
   4   2  18        1.57        1.21      0.84 o 
  -5   3  18       14.54       17.20      5.38 o 
  -4   3  18        7.11        6.17      3.81 o 
  -3   3  18        2.14        2.49      3.41 o 
  -2   3  18        1.17        2.23      1.97 o 
  -1   3  18        0.95        2.40      2.89 o 
   0   3  18       16.45       12.08      3.68 o 
   1   3  18        7.79        6.13      1.86 o 
   2   3  18        0.02       -0.10      1.01 o 
   3   3  18        8.32        8.92      2.20 o 
   4   3  18       29.95       30.63      3.99 o 
  -4   4  18        0.02       -2.10      2.10 o 
  -3   4  18        7.04        5.51      3.02 o 
  -2   4  18        0.02       -0.66      1.84 o 
  -1   4  18       49.31       50.16      5.28 o 
   0   4  18       49.60       49.75      5.60 o 
   1   4  18        3.91        7.35      3.41 o 
   2   4  18        1.37        2.69      2.13 o 
   3   4  18        7.09        6.42      2.32 o 
   4   4  18        1.34        2.89      1.35 o 
  -3   5  18       11.35       17.86      5.91 o 
  -2   5  18       14.25       17.72      5.38 o 
  -1   5  18        6.44        6.56      3.41 o 
   0   5  18       11.82       11.73      2.90 o 
   1   5  18       13.41       16.15      5.12 o 
   2   5  18        0.25        3.94      2.89 o 
   3   5  18        0.00        0.20      1.07 o 
  -1   6  18        3.38        5.12      3.81 o 
   0   6  18        0.05        1.18      2.36 o 
   1   6  18        1.29        0.42      1.64 o 
   2   6  18        1.12        2.10      2.49 o 
   3   6  18       10.06        8.27      4.33 o 
   2   7  18        3.15        2.76      2.76 o 
  -5   1  19        0.31        0.95      2.22 o 
  -4   1  19        0.10       -0.29      1.05 o 
  -3   1  19        4.11        4.21      1.54 o 
  -2   1  19        7.38        7.56      1.65 o 
  -1   1  19        1.79        1.34      1.04 o 
   0   1  19        2.89        4.21      1.23 o 
   1   1  19       12.85       10.81      2.02 o 
   2   1  19        0.00        0.17      1.09 o 
   3   1  19       11.53       14.27      2.82 o 
   4   1  19        4.37        4.11      2.55 o 
  -5   2  19        5.49        4.44      2.36 o 
  -4   2  19        5.19        2.45      4.07 o 
  -3   2  19        0.03        1.35      1.89 o 
  -2   2  19        7.88        6.91      1.87 o 
  -1   2  19        1.58        0.46      0.98 o 
   0   2  19        6.56        2.76      3.54 o 
   1   2  19        4.01        5.55      1.78 o 
   2   2  19        4.31        2.59      1.36 o 
   3   2  19        3.73        2.64      1.63 o 
   4   2  19        4.28        4.76      3.35 o 
  -4   3  19        0.36        2.76      3.15 o 
  -3   3  19        1.87        3.81      2.89 o 
  -2   3  19       17.94       19.82      5.51 o 
  -1   3  19       13.24       10.82      2.87 o 
   0   3  19        0.09       -1.71      1.97 o 
   1   3  19        0.25        0.26      0.97 o 
   2   3  19        0.31       -1.06      1.39 o 
   3   3  19        0.24        2.45      1.54 o 
   4   3  19        1.34        4.60      3.68 o 
  -3   4  19        2.99        4.99      3.02 o 
  -2   4  19        3.95        6.30      3.81 o 
  -1   4  19        0.57        1.71      3.54 o 
   0   4  19        0.10        2.52      1.31 o 
   1   4  19        0.71        0.13      1.31 o 
   2   4  19        4.11        2.23      1.73 o 
   3   4  19        0.36       -0.14      0.84 o 
   4   4  19        0.83        3.15      2.63 o 
  -2   5  19        0.01        2.10      2.63 o 
  -1   5  19        0.03       -0.53      1.44 o 
   0   5  19        9.69        6.43      3.54 o 
   1   5  19        9.52        4.07      2.63 o 
   2   5  19        0.48        0.53      1.97 o 
   3   5  19        5.61        4.60      1.89 o 
   2   6  19        1.95        4.73      3.28 o 
  -5   0  20       11.85       14.18      5.12 o 
  -4   0  20        0.19        0.95      1.20 o 
  -3   0  20        3.11        5.34      2.08 o 
  -2   0  20        0.63        2.07      2.07 o 
  -1   0  20        0.05        0.57      1.77 o 
   0   0  20        2.08        3.02      2.10 o 
   1   0  20        0.22        3.41      1.86 o 
   2   0  20        2.50        5.19      2.27 o 
   3   0  20        1.49        1.44      2.89 o 
  -5   1  20        5.27        7.46      2.15 o 
  -4   1  20        0.01        0.98      1.27 o 
  -3   1  20        8.75        5.44      1.96 o 
  -2   1  20        7.17        8.43      1.65 o 
  -1   1  20        0.00        0.43      1.05 o 
   0   1  20        4.18        6.94      1.75 o 
   1   1  20       10.80       10.22      2.98 o 
   2   1  20        0.04        0.70      1.59 o 
   3   1  20        4.19        3.68      1.69 o 
  -4   2  20        5.13       10.18      3.15 o 
  -3   2  20        4.70        2.22      2.95 o 
  -2   2  20        0.03       -0.13      1.69 o 
  -1   2  20        0.30        0.29      1.13 o 
   0   2  20       12.04       10.68      2.82 o 
   1   2  20        4.55        8.35      2.21 o 
   2   2  20        3.18        3.33      1.27 o 
   3   2  20        4.06        1.87      1.14 o 
   4   2  20        0.04        0.92      2.49 o 
  -3   3  20        2.21        2.23      2.63 o 
  -2   3  20        8.56       10.37      4.33 o 
  -1   3  20        0.13        0.25      1.23 o 
   0   3  20        8.15       10.81      2.55 o 
   1   3  20        1.53        1.85      1.48 o 
   2   3  20        3.75        2.02      2.56 o 
   3   3  20       14.71       20.86      4.22 o 
   4   3  20        3.94        3.02      2.63 o 
  -2   4  20       12.05        8.53      4.20 o 
  -1   4  20        4.02        2.49      1.97 o 
   0   4  20        1.46        4.04      1.97 o 
   1   4  20        0.09        0.19      1.57 o 
   2   4  20        0.15       -1.98      1.98 o 
   3   4  20        0.03       -2.63      3.15 o 
   1   5  20        3.00        0.00      1.44 o 
   2   5  20        0.33        0.42      1.33 o 
   2   6  20        3.44        3.94      3.15 o 
  -4   1  21        3.14        7.30      2.55 o 
  -3   1  21        1.12        3.46      1.96 o 
  -2   1  21        0.16        1.50      1.42 o 
  -1   1  21        0.81        0.29      0.90 o 
   0   1  21        0.12       -0.43      1.24 o 
   1   1  21        0.02       -1.43      1.43 o 
   2   1  21        0.05        1.70      1.26 o 
   3   1  21        0.05        3.28      2.49 o 
  -3   2  21        0.60        1.31      2.10 o 
  -2   2  21        0.00        1.44      2.10 o 
  -1   2  21        0.18        0.16      0.91 o 
   0   2  21        3.35        5.91      2.11 o 
   1   2  21       14.22       15.78      2.97 o 
   2   2  21        8.55       10.24      3.25 o 
   3   2  21        1.09        1.18      2.23 o 
   4   2  21        1.75        1.97      1.58 o 
  -2   3  21       20.86       25.86      6.17 o 
  -1   3  21        0.31       -0.44      2.03 o 
   0   3  21        7.32        7.03      2.01 o 
   1   3  21        3.07        5.45      2.37 o 
   2   3  21        0.14        1.81      4.99 o 
   3   3  21        1.55        4.46      3.28 o 
   0   4  21        6.48        4.33      2.23 o 
   1   4  21        1.40        1.18      2.23 o 
   2   4  21        0.10        1.71      2.36 o 
   1   5  21        0.14       -2.76      2.76 o 
  -3   0  22        7.40        8.67      4.20 o 
  -2   0  22        7.89        8.01      3.68 o 
  -1   0  22        4.98        2.76      2.63 o 
   0   0  22        6.38        6.83      3.81 o 
   1   0  22        0.32        1.05      1.58 o 
  -3   1  22        0.59       -0.53      2.23 o 
  -2   1  22        0.23        3.02      2.76 o 
  -1   1  22        0.25        0.89      1.33 o 
   0   1  22        4.32        2.71      1.63 o 
   1   1  22        2.59        0.76      2.10 o 
  -2   2  22        0.01        1.31      2.36 o 
  -1   2  22        1.46       -0.05      1.16 o 
   0   2  22        1.78        0.92      1.58 o 
   1   2  22        0.02        1.05      2.49 o 
   0   3  22       10.83        7.22      3.28 o 
   1   3  22       10.84       15.10      5.12 o 
   1   4  22        1.82        0.13      1.84 o 
  -1   1  23        0.30       -0.92      1.84 o 
   0   1  23        1.01       -0.92      2.23 o 
   0   2  23        1.80        5.78      3.28 o 
   0   3  23        0.53        5.25      3.54 o 
                                                 
